# Supplementary material for: Day–night fluctuations in choroid plexus transcriptomics and cerebrospinal fluid metabolomics
Source: PNAS Nexus. 2023 Aug 10;2(8):pgad262. doi: 10.1093/pnasnexus/pgad262 (PMC10443925; doi:10.1093/pnasnexus/pgad262)
Supplement: pgad262_Supplementary_Data [file pgad262_supplementary_data.zip]

Archive with 2 entries (2 files):
- PNASNEXUS-PNASNEXUS-2023-00357R-s02.pdf
- PNASNEXUS-PNASNEXUS-2023-00357R-s01.xlsx
