# Supplementary material for: Day–night fluctuations in choroid plexus transcriptomics and cerebrospinal fluid metabolomics
Source: PNAS Nexus. 2023 Aug 10;2(8):pgad262. doi: 10.1093/pnasnexus/pgad262 (PMC10443925; doi:10.1093/pnasnexus/pgad262)
Supplement: pgad262_Supplementary_Data [file pgad262_supplementary_data.zip › PNASNEXUS-PNASNEXUS-2023-00357R-s01.xlsx]

## Sheet: S1 UPLC-MS data 
Table S1 - Metabolite data set Overview of metabolites detected in cerebrospinal fluid of rats. Listed is the metabolite name, HMDB ID and main chemical class. Metabolites without a HMDB could not be matched to one based on molecular specifications. The mean and SD of peak areas (UPLC-MS) for light and dark phase are provided (outlier corrected). For the quality control samples, the geometric mea…
Name	HMDB	Light phase		Dark phase		Quality control		Log2FC	P value	FDR	Main class	Human CSF
		Mean	SD	Mean	SD	GeoMean	SD
Melatonin	HMDB0001389	1.17195e+06	260590	1.86327e+06	463779	1.64652e+06	101832	0.67	<0.001	<0.05	Tryptamines	HMDB
Lysine	HMDB0000182	8.84075e+06	579319	7.48211e+06	816270	8.23191e+06	249328	-0.24	<0.001	<0.05	Amino acids and peptides	HMDB
5-Methoxytryptophan	HMDB0002339	403851	27884.6	562884	138353	524714	43286.7	0.48	<0.01	<0.1	Indoles	Precursor/successor
3-Methylhistidine	HMDB0000479	6.87555e+06	716956	9.02594e+06	2.20143e+06	8.52246e+06	358430	0.39	<0.01	<0.1	Amino acids and peptides	HMDB
Arginine	HMDB0000517	9.55074e+06	827196	8.48004e+06	584151	9.33425e+06	310449	-0.17	<0.01	<0.1	Amino acids and peptides	HMDB
Ornithine	HMDB0000214	1.5237e+06	155462	1.34179e+06	75285.7	1.4985e+06	42536.4	-0.18	<0.01	<0.1	Amino acids and peptides	HMDB
5-Methyluridine	HMDB0000884	140402	21357.2	115473	16672.7	129544	8305.22	-0.28	<0.01	<0.1	Pyrimidines	Guo, 2011
Thiamine	HMDB0000235	8.21903e+06	1.11809e+06	6.72523e+06	1.21854e+06	9.42835e+06	343095	-0.29	<0.01	<0.1	Pyrimidines	HMDB
N-Acetyl-tyrosine	HMDB0000866	182751	26150.9	147912	26305.4	169225	7174.31	-0.31	<0.01	<0.1	Amino acids and peptides	Precursor/successor
Cytosine	HMDB0000630	915962	239340	598752	166650	753025	30528.4	-0.61	<0.01	<0.1	Pyrimidines	Stoop, 2010
Urocanic acid	HMDB0000301	33327.7	25570.6	90181.7	62219.3	113888	20567	1.44	<0.05	<0.1	Pyrimidines	Guo, 2011
Glutamine	HMDB0000641	1.45927e+08	1.20124e+07	1.58276e+08	9.21056e+06	1.55434e+08	3.44058e+06	0.12	<0.05	<0.1	Amino acids and peptides	HMDB
Pantothenic acid	HMDB0000210	1.92069e+07	1.81741e+06	1.69398e+07	1.87466e+06	1.94392e+07	638454	-0.18	<0.05	<0.1	Amino acids and peptides	HMDB
Thymidine	HMDB0000273	1.32953e+06	167602	1160353	95044.7	1.27939e+06	54204.5	-0.2	<0.05	<0.1	Pyrimidines	HMDB
7-Methylguanine	HMDB0000897	3.70275e+06	432136	3.2346e+06	383188	3.65662e+06	118750	-0.2	<0.05	<0.1	Purines
Lactate	HMDB0000190	7.65376e+08	1.17083e+08	6.60635e+08	2.07588e+07	7.4181e+08	2.85236e+07	-0.21	<0.05	<0.1	Short-chain acids	HMDB
2-Ethylhydracrylic acid	HMDB0000396	1.1853e+06	181303	982415	134322	1.16304e+06	42922.2	-0.27	<0.05	<0.1	Fatty acids
Thymine	HMDB0000262	338107	61377.3	273780	44612.4	324427	14662.2	-0.3	<0.05	<0.1	Pyrimidines	HMDB
5-Methylcytosine	HMDB0002894	436000	137318	308898	79342.9	402029	14752.7	-0.5	<0.05	<0.1	Pyrimidines	Guo, 2011
Inosine	HMDB0000195	2.03312e+06	1.31858e+06	6.68201e+06	6.32014e+06	1.00134e+07	201854	1.72	<0.05	NS	Purines	HMDB
Allopurinol	HMDB0014581	2.34947e+06	1.42805e+06	7.06754e+06	6.45311e+06	1.04385e+07	503285	1.59	<0.05	NS	Pyrimidines	Guo, 2011
N-Acetyl-ornithine	HMDB0003357	506658	58335.3	587049	94040.7	534186	19169.1	0.21	<0.05	NS	Amino acids and peptides	Precursor/successor
5-Hydroxyindole-3-acetic acid	HMDB0000763	1.01091e+06	94534.5	908385	101031	1.04616e+06	40064.4	-0.15	<0.05	NS	Indoles	HMDB
2-Deoxycytidine	HMDB0000014	5.48586e+06	866425	4.70478e+06	635604	5.28563e+06	133168	-0.22	<0.05	NS	Pyrimidines
2-Deoxyuridine	HMDB0000012	3.55283e+06	641178	3.00482e+06	436672	3.41579e+06	119194	-0.24	<0.05	NS	Pyrimidines	HMDB
4-Hydroxyproline	HMDB0000725	564920	101339	468941	55143.9	701861	34428.6	-0.27	<0.05	NS	Amino acids and peptides	HMDB
Carnosine	HMDB0000033	188680	123728	677580	760793	879167	74836.4	1.84	<0.1	NS	Amino acids and peptides	Precursor/successor
Carnitine	HMDB0000062	1.76091e+07	4.77123e+06	2.85123e+07	1.56405e+07	3.62947e+07	2.13287e+06	0.7	<0.1	NS	Carnitines	HMDB
Guanosine	HMDB0000133	65135.8	16265.2	93645	43970	129159	6491.12	0.52	<0.1	NS	Purines	Guo, 2011
Nicotine amide	HMDB0001406	1.72597e+08	2.71395e+07	1.97662e+08	3.23206e+07	1.97854e+08	5.4122e+06	0.2	<0.1	NS	Pyridinecarboxylic acids	Guo, 2011 & Stoop, 2010
Histidine	HMDB0000177	4.5741e+07	2.42488e+06	5.17217e+07	9.63407e+06	5.01875e+07	1.75378e+06	0.18	<0.1	NS	Amino acids and peptides	HMDB
Hexose	HMDB0000143	1.66919e+08	1.33541e+07	1.5606e+08	1.16577e+07	1.66013e+08	3.26358e+06	-0.1	<0.1	NS	Monosaccharides	HMDB
N-Acetyl-glutamine	HMDB0006029	2.31145e+06	210396	2.13342e+06	251434	2.30595e+06	80303.4	-0.12	<0.1	NS	Amino acids and peptides	Precursor/successor
Cytidine	HMDB0000089	913098	106876	836064	67480.2	901902	24936.2	-0.13	<0.1	NS	Pyrimidines	HMDB
Pyruvic acid	HMDB0000243	1.65394e+07	2.27823e+06	1.49333e+07	1.26475e+06	1.70857e+07	715152	-0.15	<0.1	NS	Short-chain acids	HMDB
Tyrosine	HMDB0000158	9.22849e+06	1.23163e+06	8.0132e+06	1.63251e+06	8.92165e+06	222436	-0.2	<0.1	NS	Amino acids and peptides	HMDB
Xanthine	HMDB0000292	2927796	257027	2.4136e+06	780268	2.96327e+06	97036.3	-0.28	<0.1	NS	Purines	HMDB
Proline	HMDB0000162	1.99231e+06	549030	3.5681e+06	2.90214e+06	4.39249e+06	174432	0.84	NS	NS	Amino acids and peptides	HMDB
Hippuric acid	HMDB0000714	114908	49716.3	153541	88388.7	183007	7562.73	0.42	NS	NS	Benzamides	HMDB
4-Guanidinobutyric acid	HMDB0003464	1.18624e+06	436627	1.46184e+06	579970	1.80184e+06	83851.1	0.3	NS	NS	Amino acids and peptides	HMDB
Asparagine	HMDB0000168	405468	112308	479250	103899	432620	37410.5	0.24	NS	NS	Amino acids and peptides	HMDB
Creatine	HMDB0000064	3.13436e+06	319841	3.67702e+06	953635	4.21364e+06	128664	0.23	NS	NS	Amino acids and peptides	HMDB
Betaine	HMDB0000043	53202792	1.63033e+07	6.05008e+07	2.47256e+07	6.51906e+07	1.58803e+06	0.19	NS	NS	Amino acids and peptides	Guo, 2011
Homocitrulline	HMDB0000679	51046.4	10833.7	56197.7	13699.4	50855.7	4462.77	0.14	NS	NS	Amino acids and peptides
3-Phenyllactic	HMDB0000748	113949	38190	124738	49385.3	137610	10382.7	0.13	NS	NS	Phenylpropanoids
Phenylalanine	HMDB0000159	1.23166e+06	101573	1332016	200471	1.42302e+06	35895.8	0.11	NS	NS	Amino acids and peptides	HMDB
Citrulline	HMDB0000904	1.12749e+06	152772	1.21883e+06	261365	1.28665e+06	33145.1	0.11	NS	NS	Amino acids and peptides	HMDB
Pipecolinic acid	HMDB0000070	1.49549e+06	190507	1.60991e+06	433473	2.11663e+06	65357.8	0.11	NS	NS	Amino acids and peptides	HMDB
Leucine	HMDB0000687	1.07924e+07	941413	1.12664e+07	2.64571e+06	1.27011e+07	586020	0.06	NS	NS	Amino acids and peptides	HMDB
Oxidized glutathione	HMDB0003337	71100.7	27806.3	74319.5	18081.7	59841.9	5170.5	0.06	NS	NS	Amino acids and peptides	HMDB
Anserine	HMDB0000194	838095	106692	867842	130324	889922	45571.9	0.05	NS	NS	Amino acids and peptides	Guo, 2011
Acadesine	HMDB0062179	223446	41545.6	230905	59398	237325	12043.7	0.05	NS	NS	Imidazoles	Stoop, 2010
Trigonelline	HMDB0000875	2.93362e+06	535492	3.02787e+06	1.0048e+06	3.38206e+06	273660	0.05	NS	NS	Pyridines	Guo, 2011
Uracil	HMDB0000300	1.23224e+06	71098.1	1.25934e+06	121090	1.32917e+06	38030.7	0.03	NS	NS	Pyrimidines	HMDB
2/3-Hydroxybutyric acid	HMDB0000008	6.27626e+06	601696	6.41526e+06	1.09315e+06	7.00183e+06	191203	0.03	NS	NS	Fatty acids	HMDB
Hydroxyphenyllactic acid	HMDB0000755	9.01176e+06	3.10231e+06	9.2166e+06	1.56343e+06	9.43975e+06	412768	0.03	NS	NS	Phenylpropanoids	HMDB
Citric acid	HMDB0000094	1.01418e+07	1.52391e+06	1.03193e+07	3.37917e+06	1.00377e+07	796773	0.03	NS	NS	Tricarboxylic acids	HMDB
Methionine	HMDB0000696	666641	61577	676635	93263	698147	22140.5	0.02	NS	NS	Amino acids and peptides	HMDB
Hydroxyhippuric acid	HMDB0006116	1.10769e+07	1.45127e+06	1.12094e+07	1.79954e+06	1.17924e+07	309252	0.02	NS	NS	Benzamides
Creatinine	HMDB0000562	170207552	2.20215e+07	1.70835e+08	2.01772e+07	1.73738e+08	7.66545e+06	0.01	NS	NS	Azolines	HMDB
Isoleucine	HMDB0000172	5.21666e+06	715839	5.23123e+06	1.51571e+06	6.08188e+06	164017	0	NS	NS	Amino acids and peptides	HMDB
Uridine	HMDB0000296	3.15574e+06	350507	3.06711e+06	220530	3.19153e+06	93983.3	-0.04	NS	NS	Pyrimidines	HMDB
Taurine	HMDB0000251	3.18294e+06	756642	3.08719e+06	648924	4.50776e+06	142022	-0.04	NS	NS	Sulfonic acids	HMDB
Allantoin	HMDB0000462	1.92917e+06	271722	1.86797e+06	273063	2.07289e+06	48756.9	-0.05	NS	NS	Ureas	HMDB
Tryptophan	HMDB0000929	537422	104352	519929	146582	607113	20769.8	-0.05	NS	NS	Amino acids and peptides	HMDB
Indole-3-acetic acid	HMDB0000197	332300	26216.2	319830	39148.8	336481	10886	-0.06	NS	NS	Indoles	HMDB
Pyridoxal	HMDB0001545	3.82252e+07	8.16115e+06	3.66158e+07	5.76779e+06	3.64111e+07	1.79956e+06	-0.06	NS	NS	Pyridine carboxaldehydes	HMDB
Glucosamine	HMDB0001514	1.04169e+08	7.46351e+06	9.85069e+07	8.36916e+06	1.06733e+08	2.51606e+06	-0.08	NS	NS	Pyridinecarboxylic acids	Stoop, 2010
2-Aminoadipic acid	HMDB0000510	8.40706e+06	644374	7.95935e+06	698947	8.54011e+06	246424	-0.08	NS	NS	Fatty acids	Guo, 2011
N-Acetylneuraminic acid	HMDB0000230	4.69888e+06	313337	4.43059e+06	506874	4.71621e+06	148171	-0.08	NS	NS	Monosaccharides	HMDB
Alanine	HMDB0000161	6.41107e+06	723163	6.03248e+06	883190	6.31244e+06	94056.6	-0.09	NS	NS	Amino acids and peptides	HMDB
4-Methyl-2-oxovaleric acid	HMDB0000695	1.18487e+07	1.28915e+06	1.11405e+07	1.73876e+06	1.21137e+07	405492	-0.09	NS	NS	Keto acids	HMDB
2-Oxoglutaric acid	HMDB0000208	2.99577e+06	477478	2.82289e+06	576236	3.0671e+06	164309	-0.09	NS	NS	Tricarboxylic acids	HMDB
3-Methyl-2-oxovaleric acid	HMDB0000491	5.22752e+06	503160	4.76461e+06	814414	5.20502e+06	145994	-0.13	NS	NS	Keto acids	HMDB
Uric acid	HMDB0000289	2.28923e+06	486965	2092493	267297	3.10049e+06	96151.7	-0.13	NS	NS	Purines	HMDB
Guanidoacetic acid	HMDB0000128	184979	78026.9	169381	78634.2	205808	20020.5	-0.13	NS	NS	Amino acids and peptides	HMDB
N-Acetyl-lysine	HMDB0000446	338212	42328.7	307993	47456.7	340993	12699.3	-0.14	NS	NS	Amino acids and peptides	Guo, 2011
Methanesulfonic acid	HMDB0240280	2.28267e+06	291539	2.05627e+06	350055	2.38377e+06	79442.6	-0.15	NS	NS	Imidazoles
Homoserine	HMDB0000719	7.03799e+06	1.28993e+06	6.21901e+06	805268	6.84621e+06	189060	-0.18	NS	NS	Amino acids and peptides	Guo, 2011
N-Acetyl-aspartic acid	HMDB0000812	885866	239279	765151	221224	831224	41893.5	-0.21	NS	NS	Amino acids and peptides	HMDB
Choline	HMDB0000097	6.82728e+08	1.24469e+08	5.87733e+08	1.42194e+08	6.73448e+08	2.69094e+07	-0.22	NS	NS	Cholines	HMDB
Malic acid	HMDB0000156	3.21484e+06	1.00491e+06	2.74476e+06	737125	3.12971e+06	117247	-0.23	NS	NS	Tricarboxylic acids	HMDB
Hypoxanthine	HMDB0000157	1.11124e+06	384449	914345	572077	875833	26373.6	-0.28	NS	NS	Purines	HMDB
Indole-3-propionic acid	HMDB0002302	80804.3	46750.2	62479.4	20789.9	112367	8255.82	-0.37	NS	NS	Indolyl carboxylic acids	Young, 1980
Caprolactam	METPA0843	1.58301e+06	754278	1.18556e+06	413942	1.59806e+06	51435.8	-0.42	NS	NS	Imidazoles
Adenosine	HMDB0000050	2.12685e+06	1.57966e+06	1.33085e+06	451281	5.6181e+06	289622	-0.68	NS	NS	Purines	HMDB
2-Methylmalonic acid	HMDB0000202	185868	57167.9	152688	31398.2	722509	34484.9	NC	NC	NC	Fatty Acids and Conjugates
Galactonic acid	HMDB0000565	3020240	294584	2885743	478256	3.02692e+06	200846	NC	NC	NC	Monosaccharides
Hexanoyl Glycine	HMDB0000701	739768	97571.4	681539	69330	730768	37450.3	NC	NC	NC	Amino acids and peptides
Acetylcholine	HMDB0000895	951694	201765	1.04743e+06	499441	1.22649e+06	181042	NC	NC	NC	Cholines
3-Methoxy-4-Hydroxyphenylglycol sulfate	HMDB0003332	278174	21408	265173	37670.4	293105	13378.8	NC	NC	NC	Methoxyphenols
Cystine	HMDB0000192	125157	4812.85	126791	2467.22	127913	5395.28	NC	NC	NC	Amino acids and peptides
Acetylhistidine	HMDB0032055	240660	22730.9	238055	30245.5	242539	28705.2	NC	NC	NC	Amino acids and peptides
Glycolic acid	HMDB0000115	2.65814e+07	1.91116e+06	2.75489e+07	4.32335e+06	2.90145e+07	3.68125e+06	NC	NC	NC	Fatty Acids and Conjugates
Pyroglutamic acid	HMDB0000267	1.63304e+07	1.06335e+06	1.71364e+07	1.00068e+06	1.80463e+07	1.07707e+06	NC	NC	NC	Pyrroline carboxylic acids
Riboflavin	HMDB0000244	213749	62933.3	181596	17749.9	240802	36528.9	NC	NC	NC	Alloxazines and isoalloxazines
meso-Erythritol/Threitol	HMDB0002994	223570	27287.9	247912	26490.9	246018	29150.8	NC	NC	NC	Monosaccharides
cis-Aconitic acid	HMDB0000072	3.59614e+06	471741	3.97976e+06	1.36856e+06	4.60111e+06	785088	NC	NC	NC	Tricarboxylic acids
Glutamic acid	HMDB0000148	4.10839e+08	1.53751e+07	4.12466e+08	1.41007e+07	4.18268e+08	1.01979e+07	NC	NC	NC	Amino acids and peptides
5-Methyltetrahydrofolate	HMDB0001396	805892	141404	737406	90367.2	812081	104541	NC	NC	NC	Pterins
Urea	HMDB0000294	3.34682e+07	1.94641e+06	3.49256e+07	1.8867e+06	3.54643e+07	1.57567e+06	NC	NC	NC	Organic carbonic acids
N8-Acetylspermidine	HMDB0002189	144626	35371.2	138866	28613.3	141980	22806.4	NC	NC	NC	Carboxylic acids
Diaminopimelic acid	HMDB0001370	101117	10549.5	106190	10934.9	104113	7849.21	NC	NC	NC	Fatty Acids and Conjugates
N-Acetyl-glucosamine	HMDB0000290	194919	21017.5	191330	25384.2	201306	14407.7	NC	NC	NC	Pyrimidines
Phosphoenolpyruvic acid	HMDB0000263	528478	36401.5	496821	29023.1	535561	22936	NC	NC	NC	Short-chain acids and derivatives
Threonic acid	HMDB0000943	3.91615e+07	4.85962e+06	42288126	4.49321e+06	3.7303e+07	2.61573e+06	NC	NC	NC	Monosaccharides
Phosphocholine	HMDB0001565	2.25401e+06	699944	1.85913e+06	325797	2.5372e+06	394840	NC	NC	NC	Cholines
Methionine sulfoxide	HMDB0002005	391461	14418.9	442943	65022.1	404216	31615.8	NC	NC	NC	Amino acids and peptides
Glyceric acid	HMDB0000139	1.13032e+06	83166.6	1.18824e+06	108585	1.27783e+06	50209.1	NC	NC	NC	Monosaccharides
Glucuronic acid	HMDB0000127	685457	59347.4	641783	147521	680384	56707.9	NC	NC	NC	Monosaccharides
Dopamine	HMDB0000073	729634	68757.7	826252	116966	854710	57130.2	NC	NC	NC	Benzenediols
Glycine	HMDB0000123	391997	85411.2	346617	49197.7	388767	40050.3	NC	NC	NC	Amino acids and peptides
N-Acetyl-glycine	HMDB0000532	746158	76424.5	706570	43466.5	755514	27585.4	NC	NC	NC	Amino acids and peptides
3-Hydroxy-2-methyl-4-pyrone	HMDB0030776	129846	10014.7	134019	23490.1	142816	9641.56	NC	NC	NC	Pyranones
N-Acetyl-phenylalanine	HMDB0000512	125110	19994.2	127158	11323.3	134011	7867.51	NC	NC	NC	Amino acids and peptides
Ascorbic acid	HMDB0000044	4.75337e+07	3.78484e+06	4.8763e+07	8.58796e+06	5.75026e+07	2.78848e+06	NC	NC	NC	Furanones
N-Formylmethionine	HMDB0001015	47541	8258.62	45353.2	7181.99	48363.9	3916.33	NC	NC	NC	Amino acids and peptides
N-Acetyl-alanine	HMDB0000766	1.20425e+06	80068.3	1.14284e+06	102172	1.23224e+06	46448.7	NC	NC	NC	Amino acids and peptides
1-Methyl Adenosine	HMDB0003331	6.04978e+06	547966	5.69804e+06	529806	6.11802e+06	246009	NC	NC	NC	Purines
Serine	HMDB0062263	1.77092e+06	167607	1.97093e+06	175560	1.87498e+06	90877.3	NC	NC	NC	Fatty Acids and Conjugates
N-Acetyl-arginine	HMDB0004620	192700	23755.3	172736	14921.9	194859	10131.6	NC	NC	NC	Amino acids and peptides
Argininosuccinic acid	HMDB0000052	80323.2	9346.28	76240.1	17129.7	86290.6	6116.48	NC	NC	NC	Amino acids and peptides
2-Methylbutyrylglycine	HMDB0000339	133884	21300.9	127257	16078.8	124467	8585.94	NC	NC	NC	Amino acids and peptides
O-Acetylserine	HMDB0003011	317306	27690.8	285259	33306.4	318767	14916.3	NC	NC	NC	Amino acids and peptides
N-acetyl-methionine	HMDB0011745	68074.2	8399.96	65351.7	10712.3	69863	4134.07	NC	NC	NC	Amino acids and peptides
Homoarginine	HMDB0000670	247772	32424	265578	42259.4	270369	16445.7	NC	NC	NC	Amino acids and peptides
Sugar alcohol (C5)		785074	71239.1	747700	86597.6	808836	40919.2	NC	NC	NC
3-(1-hydroxyethyl)-2,3,6,7,8,8a-hexahydropyrrolo[1,2-a]pyrazine-1,4-dione		671454	115256	852745	114651	784578	67519.5	NC	NC	NC
3-(propan-2-yl)-octahydropyrrolo[1,2-a]pyrazine-1,4-dione		9.76391e+06	2.15308e+06	1.13357e+07	1.90809e+06	1.10692e+07	541377	NC	NC	NC
(+/-)-Propranolol HCL/8-Aminooctanoic acid		3.8634e+06	542810	3.36626e+06	426923	3.87451e+06	105393	NC	NC	NC
N-Benzylformamide		1.75868e+06	254510	1.5286e+06	265533	1.70033e+06	54098.2	NC	NC	NC
Sugar alcohol (C6)		7.26104e+06	662392	6.96678e+06	866897	7.63455e+06	130223	NC	NC	NC
Pentose		5.06719e+06	381115	4.78046e+06	340260	5.14517e+06	61421	NC	NC	NC
2-Hydroxyquinoline		784173	590657	531169	325764	815232	47298.2	NC	NC	NC
2-Mercaptoethanol		3.3066e+06	1.43279e+06	2.88143e+06	1.06025e+06	4.91673e+06	214273	NC	NC	NC
2-Hydroxyquinoline_2		1.21237e+07	7.69329e+06	4.31225e+06	3.18209e+06	8.24004e+06	198885	NC	NC	NC

## Sheet: S2 Metabolite pathway analysis
Table S2 - Metabolite pathway analysis Pathway analysis of cerebrospinal fluid metabolome composition. Displayed is the total number of metabolites within each pathway, expected number of metabolites when the pathway is present, and the actual number of metabolites detected (hits). The impact factor (IF) indicates the collected impact of pathway-specific metabolites, and fold enrichment (FE) is t…
Pathway	Total	Expected	Hits	IF	FE	P value	FDR	Subclass
Arginine biosynthesis	14	0.74	9	0.59898	12.16	<0.001	<0.001	Amino acid metabolism
Aminoacyl-tRNA biosynthesis	48	2.54	15	0	5.91	<0.001	<0.001	Genetic translation
Alanine, aspartate and glutamate metabolism	28	1.48	9	0.46715	6.08	<0.001	<0.001	Amino acid metabolism
Histidine metabolism	16	0.85	6	0.4836	7.06	<0.001	<0.01	Amino acid metabolism
Arginine and proline metabolism	38	2.01	9	0.42886	4.48	<0.001	<0.01	Amino acid metabolism
Glyoxylate and dicarboxylate metabolism	32	1.7	8	0.24075	4.71	<0.001	<0.01	Carbohydrate metabolism
Valine, leucine and isoleucine biosynthesis	8	0.42	4	0	9.52	<0.001	<0.01	Amino acid metabolism
Citric acid cycle (TCA cycle)	20	1.06	6	0.28943	5.66	<0.001	<0.01	Carbohydrate metabolism
Pyrimidine metabolism	39	2.07	8	0.25641	3.86	<0.001	<0.01	Nucleotide metabolism
Glycine, serine and threonine metabolism	34	1.8	7	0.36427	3.89	<0.01	<0.05	Amino acid metabolism
D-Glutamine and D-glutamate metabolism	6	0.32	3	0.5	9.38	<0.05	<0.05	Metabolism of other amino acids
Glutathione metabolism	28	1.48	5	0.14246	3.38	<0.05	<0.1	Metabolism of other amino acids
Phenylalanine, tyrosine and tryptophan biosynthesis	4	0.21	2	1	9.52	<0.05	NS	Amino acid metabolism
Purine metabolism	66	3.5	8	0.07444	2.29	<0.05	NS	Nucleotide metabolism
beta-Alanine metabolism	21	1.11	4	0.05597	3.6	<0.05	NS	Metabolism of other amino acids
Phenylalanine metabolism	12	0.64	3	0.35714	4.69	<0.05	NS	Amino acid metabolism
Pyruvate metabolism	22	1.17	4	0.23794	3.42	<0.05	NS	Carbohydrate metabolism
Nitrogen metabolism	6	0.32	2	0	6.25	<0.05	NS	Energy metabolism
Valine, leucine and isoleucine degradation	40	2.12	5	0.04432	2.36	<0.1	NS	Amino acid metabolism
Lysine degradation	25	1.33	3	0.14085	2.26	NS	NS	Amino acid metabolism
Glycolysis / Gluconeogenesis	26	1.38	3	0.20594	2.17	NS	NS	Carbohydrate metabolism
Tryptophan metabolism	41	2.17	4	0.1843	1.84	NS	NS	Amino acid metabolism
Butanoate metabolism	15	0.8	2	0	2.5	NS	NS	Carbohydrate metabolism
Riboflavin metabolism	4	0.21	1	0.5	4.76	NS	NS	Metabolism of cofactors and vitamins
Cysteine and methionine metabolism	33	1.75	3	0.10446	1.71	NS	NS	Amino acid metabolism
Pantothenate and CoA biosynthesis	19	1.01	2	0.00714	1.98	NS	NS	Metabolism of cofactors and vitamins
Glycerophospholipid metabolism	36	1.91	3	0.03519	1.57	NS	NS	Lipid metabolism
Amino sugar and nucleotide sugar metabolism	37	1.96	3	0.00882	1.53	NS	NS	Carbohydrate metabolism
Thiamine metabolism	7	0.37	1	0	2.7	NS	NS	Metabolism of cofactors and vitamins
Taurine and hypotaurine metabolism	8	0.42	1	0.42857	2.38	NS	NS	Metabolism of other amino acids
Tyrosine metabolism	42	2.23	3	0.26944	1.35	NS	NS	Amino acid metabolism
Ubiquinone and other terpenoid-quinone biosynthesis	9	0.48	1	0	2.08	NS	NS	Metabolism of cofactors and vitamins
One carbon pool by folate	9	0.48	1	0	2.08	NS	NS	Metabolism of cofactors and vitamins
Vitamin B6 metabolism	9	0.48	1	0.4902	2.08	NS	NS	Metabolism of cofactors and vitamins
Biotin metabolism	10	0.53	1	0	1.89	NS	NS	Metabolism of cofactors and vitamins
Ascorbate and aldarate metabolism	10	0.53	1	0.25	1.89	NS	NS	Carbohydrate metabolism
Porphyrin and chlorophyll metabolism	30	1.59	2	0	1.26	NS	NS	Metabolism of cofactors and vitamins
Nicotinate and nicotinamide metabolism	15	0.8	1	0.1943	1.25	NS	NS	Metabolism of cofactors and vitamins
Glycerolipid metabolism	16	0.85	1	0.09346	1.18	NS	NS	Lipid metabolism
Pentose and glucuronate interconversions	18	0.95	1	0.125	1.05	NS	NS	Carbohydrate metabolism
Selenocompound metabolism	20	1.06	1	0	0.94	NS	NS	Metabolism of other amino acids
Pentose phosphate pathway	21	1.11	1	0	0.9	NS	NS	Carbohydrate metabolism
Primary bile acid biosynthesis	46	2.44	2	0.04478	0.82	NS	NS	Lipid metabolism
Propanoate metabolism	23	1.22	1	0	0.82	NS	NS	Carbohydrate metabolism
Galactose metabolism	27	1.43	1	0.05288	0.7	NS	NS	Carbohydrate metabolism
Inositol phosphate metabolism	30	1.59	1	0	0.63	NS	NS	Carbohydrate metabolism
Fatty acid degradation	39	2.07	1	0	0.48	NS	NS	Lipid metabolism

## Sheet: S3 Pathway analysis - diurnal
Table S3 - Diurnal metabolome pathway analysis Pathway analysis of cerebrospinal fluid composition with inclusion of diurnal changes in metabolome. Displayed is the total number of metabolites within each pathway, expected number of metabolites when the pathway is present, and the actual number of metabolites detected (hits). The impact factor (IF) indicates the collected impact of pathway-specif…
Pathway	Total	Expected	Hits	IF	FE	P value	FDR	Group
Arginine biosynthesis	14	0.74	9	0.67949	12.16	<0.001	<0.001	Amino acid metabolism
Aminoacyl-tRNA biosynthesis	48	2.54	15	0	5.91	<0.001	<0.001	Genetic translation
Alanine, aspartate and glutamate metabolism	28	1.48	9	0.051994	6.08	<0.001	<0.001	Amino acid metabolism
Histidine metabolism	16	0.85	6	0.066667	7.06	<0.001	<0.01	Amino acid metabolism
Arginine and proline metabolism	38	2.01	9	0.030781	4.48	<0.001	<0.01	Amino acid metabolism
Glyoxylate and dicarboxylate metabolism	32	1.7	8	0.01828	4.71	<0.001	<0.01	Carbohydrate metabolism
Valine, leucine and isoleucine biosynthesis	8	0.42	4	0	9.52	<0.001	<0.01	Amino acid metabolism
Citric acid cycle (TCA cycle)	20	1.06	6	0.28655	5.66	<0.001	<0.01	Carbohydrate metabolism
Pyrimidine metabolism	39	2.07	8	0.15932	3.86	<0.001	<0.01	Nucleotide metabolism
Glycine, serine and threonine metabolism	34	1.8	7	0.2178	3.89	<0.01	<0.05	Amino acid metabolism
D-Glutamine and D-glutamate metabolism	6	0.32	3	0.05	9.38	<0.01	<0.05	Metabolism of other amino acids
Glutathione metabolism	28	1.48	5	0.16026	3.38	<0.05	<0.1	Metabolism of other amino acids
Phenylalanine, tyrosine and tryptophan biosynthesis	4	0.21	2	0.66667	9.52	<0.05	NS	Amino acid metabolism
Purine metabolism	66	3.5	8	0.17969	2.29	<0.05	NS	Nucleotide metabolism
beta-Alanine metabolism	21	1.11	4	0.021053	3.6	<0.05	NS	Metabolism of other amino acids
Phenylalanine metabolism	12	0.64	3	0.036364	4.69	<0.05	NS	Amino acid metabolism
Pyruvate metabolism	22	1.17	4	0.069048	3.42	<0.05	NS	Carbohydrate metabolism
Nitrogen metabolism	6	0.32	2	0	6.25	<0.05	NS	Energy metabolism
Valine, leucine and isoleucine degradation	40	2.12	5	0.060054	2.36	<0.1	NS	Amino acid metabolism
Lysine degradation	25	1.33	3	0.054348	2.26	NS	NS	Amino acid metabolism
Glycolysis / Gluconeogenesis	26	1.38	3	0.16167	2.17	NS	NS	Carbohydrate metabolism
Tryptophan metabolism	41	2.17	4	0.0076923	1.84	NS	NS	Amino acid metabolism
Butanoate metabolism	15	0.8	2	0	2.5	NS	NS	Carbohydrate metabolism
Riboflavin metabolism	4	0.21	1	0.33333	4.76	NS	NS	Metabolism of cofactors and vitamins
Cysteine and methionine metabolism	33	1.75	3	0.16028	1.71	NS	NS	Amino acid metabolism
Pantothenate and CoA biosynthesis	19	1.01	2	0.0065359	1.98	NS	NS	Metabolism of cofactors and vitamins
Glycerophospholipid metabolism	36	1.91	3	0.15378	1.57	NS	NS	Lipid metabolism
Amino sugar and nucleotide sugar metabolism	37	1.96	3	0.031746	1.53	NS	NS	Carbohydrate metabolism
Thiamine metabolism	7	0.37	1	0.066667	2.7	NS	NS	Metabolism of cofactors and vitamins
Taurine and hypotaurine metabolism	8	0.42	1	0.047619	2.38	NS	NS	Metabolism of other amino acids
Tyrosine metabolism	42	2.23	3	0.015854	1.35	NS	NS	Amino acid metabolism
Ubiquinone and other terpenoid-quinone biosynthesis	9	0.48	1	0	2.08	NS	NS	Metabolism of cofactors and vitamins
One carbon pool by folate	9	0.48	1	0	2.08	NS	NS	Metabolism of cofactors and vitamins
Vitamin B6 metabolism	9	0.48	1	0.10714	2.08	NS	NS	Metabolism of cofactors and vitamins
Biotin metabolism	10	0.53	1	0	1.89	NS	NS	Metabolism of cofactors and vitamins
Ascorbate and aldarate metabolism	10	0.53	1	0	1.89	NS	NS	Carbohydrate metabolism
Porphyrin and chlorophyll metabolism	30	1.59	2	0	1.26	NS	NS	Metabolism of cofactors and vitamins
Nicotinate and nicotinamide metabolism	15	0.8	1	0.13187	1.25	NS	NS	Metabolism of cofactors and vitamins
Glycerolipid metabolism	16	0.85	1	0.042857	1.18	NS	NS	Lipid metabolism
Pentose and glucuronate interconversions	18	0.95	1	0	1.05	NS	NS	Carbohydrate metabolism
Selenocompound metabolism	20	1.06	1	0	0.94	NS	NS	Metabolism of other amino acids
Pentose phosphate pathway	21	1.11	1	0	0.9	NS	NS	Carbohydrate metabolism
Primary bile acid biosynthesis	46	2.44	2	0	0.82	NS	NS	Lipid metabolism
Propanoate metabolism	23	1.22	1	0	0.82	NS	NS	Carbohydrate metabolism
Galactose metabolism	27	1.43	1	0.1	0.7	NS	NS	Carbohydrate metabolism
Inositol phosphate metabolism	30	1.59	1	0	0.63	NS	NS	Carbohydrate metabolism
Fatty acid degradation	39	2.07	1	0	0.48	NS	NS	Lipid metabolism

## Sheet: S4 RNAseq data
Table S4 - All genes transcribed in choroid plexus tissue from the light and dark phase. All genes transcribed in the choroid plexus isolated during the light and dark phase. Listed in the table is the Ensembl ID (Rnor_6.0 version 104) together with the Gene (gene symbol). The light and dark phase mean values are provided, in transcripts per million (TPM) of six rats in each phase with the standa…
Ensembl ID	Gene symbol	Light phase		Dark phase
		Mean (TPM)	SD	Mean (TPM)	SD
ENSRNOG00000016275	TTR	294113	19844	303059	9512
ENSRNOG00000005195	CST3	36607	3599	35009	1340
ENSRNOG00000034234	MT-CO1	17962	1341	17155	968
ENSRNOG00000033299	MT-ATP8	14083	2585	14612	2511
ENSRNOG00000030700	MT-CO3	10138	859	9481	754
ENSRNOG00000030371	MT-CO2	7203	1119	6941	622
ENSRNOG00000029886	HBA-A1	6994	4955	4508	1290
ENSRNOG00000031979	MT-ATP6	6762	1065	6674	898
ENSRNOG00000016957	IGFBP2	6424	583	6426	483
ENSRNOG00000015550	PTGDS	6313	1062	6327	738
ENSRNOG00000031766	MT-CYB	6296	384	5984	279
ENSRNOG00000004196	LOC108352650	6033	454	5742	633
ENSRNOG00000030644	MT-ND1	5757	1173	5573	1105
ENSRNOG00000016460	CLU	5694	282	6167	371
ENSRNOG00000004089	ENPP2	5516	290	6015	411
ENSRNOG00000033615	MT-ND3	5404	434	4588	705
ENSRNOG00000017560	MDK	4955	615	4954	463
ENSRNOG00000000571	PSAP	4911	151	5140	134
ENSRNOG00000030625	TF	4132	694	3820	621
ENSRNOG00000042233	RPL41	3678	257	3540	215
ENSRNOG00000008414	BSG	3315	201	3321	80
ENSRNOG00000030747	LOC685963	3000	179	2981	253
ENSRNOG00000061299	LOC100134871	2890	2126	1844	490
ENSRNOG00000021177	COX8A	2871	143	2798	108
ENSRNOG00000047321	HBA-A2	2826	2034	1789	547
ENSRNOG00000009439	EEF1A1	2418	238	2330	296
ENSRNOG00000000064	ATP5ME	2393	136	2486	150
ENSRNOG00000058105	HBB	2305	1599	1492	445
ENSRNOG00000022619	FTH1	2185	77	2205	115
ENSRNOG00000031053	MT-ND4L	2070	453	2179	532
ENSRNOG00000027864	PPIA	2057	100	2077	77
ENSRNOG00000020369	IGF2	2036	169	2199	69
ENSRNOG00000001049	TPT1	1933	100	1850	95
ENSRNOG00000016961	RPS27	1881	154	1616	82
ENSRNOG00000010807	COX6C	1802	61	1748	66
ENSRNOG00000010872	CKB	1760	153	1898	137
ENSRNOG00000031033	MT-ND2	1700	838	1814	1020
ENSRNOG00000013874	RPLP1	1677	178	1477	117
ENSRNOG00000034180	RPL37	1650	113	1479	118
ENSRNOG00000009629	CAR2	1648	73	1655	168
ENSRNOG00000019902	FOLR1	1606	118	1601	89
ENSRNOG00000042271	UBB	1584	48	1681	44
ENSRNOG00000027049	ATP5MF	1572	52	1459	67
ENSRNOG00000039107	MFRP	1538	47	1601	71
ENSRNOG00000016414	SLC22A17	1516	99	1683	67
ENSRNOG00000018630	LOC108351137	1461	68	1486	54
ENSRNOG00000049912	ATP5F1E	1409	108	1430	106
ENSRNOG00000020206	CTSD	1406	75	1469	91
ENSRNOG00000001170	COX6A1	1380	114	1334	30
ENSRNOG00000002840	ATP5F1B	1376	50	1344	34
ENSRNOG00000029707	MT-ND4	1358	323	1410	391
ENSRNOG00000017359	ITM2C	1332	102	1375	88
ENSRNOG00000019578	RPS16	1271	110	1234	43
ENSRNOG00000005770	SOSTDC1	1243	76	1032	41
ENSRNOG00000028884	ATP5MG	1242	111	1168	35
ENSRNOG00000026870	CLIC6	1205	37	1373	60
ENSRNOG00000002934	ATP1B1	1192	89	1204	43
ENSRNOG00000007650	CD63	1189	93	1156	48
ENSRNOG00000013604	GPX4	1182	93	1196	88
ENSRNOG00000020451	CD81	1131	60	1131	32
ENSRNOG00000017817	COX4I1	1127	47	1088	45
ENSRNOG00000018233	GAS6	1081	59	1102	49
ENSRNOG00000062298	RPL13A	1031	95	1004	57
ENSRNOG00000054689	COX7B	1016	61	982	51
ENSRNOG00000013484	GSTA1	1011	134	1107	75
ENSRNOG00000016057	KCNJ13	999	42	1022	110
ENSRNOG00000019974	UBA52	990	82	955	51
ENSRNOG00000054140	MYL6	968	76	927	25
ENSRNOG00000018774	LOC100911847	943	59	894	49
ENSRNOG00000012847	SCGB1C1	941	216	906	92
ENSRNOG00000018795	RPL18A	939	69	831	52
ENSRNOG00000016474	TSPAN3	933	53	995	49
ENSRNOG00000020636	SPINT2	926	54	915	55
ENSRNOG00000047931	TMSB4X	921	328	756	60
ENSRNOG00000018320	RPS15A	906	67	792	36
ENSRNOG00000004814	ELOB	905	38	872	85
ENSRNOG00000015277	SERF2	901	57	960	65
ENSRNOG00000017123	B2M	890	53	865	92
ENSRNOG00000020674	RPL27	877	69	850	40
ENSRNOG00000062101	ACE	874	76	922	42
ENSRNOG00000052802	ALDOA	870	76	838	32
ENSRNOG00000005512	NDUFA4	869	31	845	37
ENSRNOG00000024603	RPS15	862	97	804	49
ENSRNOG00000016580	RPS23	862	72	809	25
ENSRNOG00000007235	ATP5MC1	861	74	815	31
ENSRNOG00000030237	COX7C	860	44	832	32
ENSRNOG00000004741	RPL19	855	45	793	59
ENSRNOG00000016271	ITM2B	848	43	869	23
ENSRNOG00000011989	VAT1L	844	50	944	47
ENSRNOG00000047746	AABR07000398.1	843	304	935	166
ENSRNOG00000029971	MT-ND5	841	103	893	126
ENSRNOG00000008103	MDH1	834	68	869	41
ENSRNOG00000014272	RPL35	829	111	816	51
ENSRNOG00000016660	COX5B	827	95	840	57
ENSRNOG00000004214	RPL26	822	87	747	39
ENSRNOG00000051180	LOC100911516	818	53	809	41
ENSRNOG00000002721	NDUFB4	808	50	789	41
ENSRNOG00000043114	TOMM7	802	53	836	45
ENSRNOG00000006865	LAPTM4A	797	22	773	26
ENSRNOG00000020982	LOC687780	786	58	784	50
ENSRNOG00000029811	KCNE2	784	26	736	46
ENSRNOG00000005695	MGP	782	413	767	81
ENSRNOG00000004426	RPS27A	780	83	686	42
ENSRNOG00000047098	HBB-BS	780	664	445	121
ENSRNOG00000023344	RPL23A	767	53	713	42
ENSRNOG00000012840	SPARC	766	125	764	83
ENSRNOG00000029042	MT-ND6	760	82	829	82
ENSRNOG00000013000	LDHB	760	66	776	65
ENSRNOG00000001596	ATP5MC3	759	56	696	44
ENSRNOG00000016952	UQCR11	753	66	781	37
ENSRNOG00000054495	CLDN2	752	22	732	36
ENSRNOG00000054626	RPS8	744	63	712	46
ENSRNOG00000002115	SOD1	732	44	782	20
ENSRNOG00000042903	COX7A2L2	717	40	710	18
ENSRNOG00000034066	HSPA8	700	91	790	54
ENSRNOG00000020602	NDUFA13	696	58	718	29
ENSRNOG00000048320	NDUFA11	692	26	724	47
ENSRNOG00000042886	RPS28	692	70	727	58
ENSRNOG00000048812	GPX1	686	54	658	42
ENSRNOG00000034254	ACTB	682	70	675	15
ENSRNOG00000003029	CALR	675	38	1049	43
ENSRNOG00000000957	RPL21	674	44	639	30
ENSRNOG00000017032	ATP5F1A	673	25	653	24
ENSRNOG00000015320	ATP5MC2	671	40	615	29
ENSRNOG00000016411	RPS12	670	65	610	37
ENSRNOG00000019007	RPL14	670	39	611	28
ENSRNOG00000008289	SLC25A3	659	8	648	24
ENSRNOG00000004438	CNTN1	653	30	706	49
ENSRNOG00000005828	SKP1	646	27	649	21
ENSRNOG00000001991	ATP5PO	645	20	619	23
ENSRNOG00000001148	RPLP0	643	60	599	23
ENSRNOG00000011138	RPL29	642	73	583	32
ENSRNOG00000043387	CPE	641	23	655	26
ENSRNOG00000033473	RPL36	641	65	579	40
ENSRNOG00000048199	RPS19L2	638	150	562	41
ENSRNOG00000010378	SLC4A5	635	16	540	38
ENSRNOG00000014656	COX8B	633	188	509	123
ENSRNOG00000049388	PRR32	622	38	408	33
ENSRNOG00000060293	NDUFA3	622	43	690	58
ENSRNOG00000028505	RPS18	618	67	580	38
ENSRNOG00000010170	TUBB4B	613	36	612	37
ENSRNOG00000042499	LOC100364435	612	137	538	71
ENSRNOG00000042821	CD59	607	20	606	13
ENSRNOG00000011648	AQP1	604	41	472	48
ENSRNOG00000018881	RNASEK	603	42	589	15
ENSRNOG00000043348	LOC103693375	601	95	593	50
ENSRNOG00000010746	RPL32	600	57	580	38
ENSRNOG00000026616	NDUFB2	600	80	626	23
ENSRNOG00000056765	RPL10	592	55	595	17
ENSRNOG00000004107	RPL23	591	50	538	26
ENSRNOG00000050445	GDE1	589	26	569	25
ENSRNOG00000028021	RPS13	588	40	545	38
ENSRNOG00000014179	RPS2	588	86	544	30
ENSRNOG00000001136	PEBP1	584	37	649	20
ENSRNOG00000026716	LOC100360449	583	58	544	36
ENSRNOG00000009778	TMEM59	579	23	570	18
ENSRNOG00000020442	UBL5	579	56	601	37
ENSRNOG00000010331	CTSB	578	34	605	20
ENSRNOG00000038202	CALML4	577	48	549	31
ENSRNOG00000006876	MSX1	576	42	577	29
ENSRNOG00000030877	HTR2C	576	21	592	19
ENSRNOG00000016387	RPL34	573	67	502	37
ENSRNOG00000009888	TIMM8B	570	26	568	31
ENSRNOG00000017194	PRDX1	562	33	433	20
ENSRNOG00000021079	FXYD1	561	247	640	92
ENSRNOG00000011222	DYNLL1	558	42	564	20
ENSRNOG00000019834	HSP90AB1	553	72	772	49
ENSRNOG00000008551	RPS7	552	61	483	40
ENSRNOG00000017895	ENO1	547	17	561	30
ENSRNOG00000021198	HIST1H2BQ	540	27	627	27
ENSRNOG00000015018	PDIA3	538	24	651	16
ENSRNOG00000001611	RPL24	538	41	491	28
ENSRNOG00000053468	TUBA1B	537	30	545	25
ENSRNOG00000020595	RPS11	531	49	506	25
ENSRNOG00000016727	AKR1A1	528	19	524	28
ENSRNOG00000007407	NDUFA12	526	55	573	36
ENSRNOG00000017766	CA12	526	29	441	15
ENSRNOG00000037897	RPS19L2	525	64	525	54
ENSRNOG00000001092	KL	524	15	649	32
ENSRNOG00000003148	TIMP2	523	19	548	27
ENSRNOG00000010830	SLC25A4	522	17	477	11
ENSRNOG00000008555	RPS20	517	66	467	43
ENSRNOG00000027503	RPS25	515	61	464	39
ENSRNOG00000047706	LOC103690108	514	193	493	204
ENSRNOG00000018524	EZR	513	31	490	12
ENSRNOG00000060449	RPS21	510	78	456	83
ENSRNOG00000020644	NSG2	508	64	496	82
ENSRNOG00000018645	RPSA	506	58	467	30
ENSRNOG00000033916	AC141489.1	505	53	449	48
ENSRNOG00000000622	HINT1	503	36	481	21
ENSRNOG00000015335	RPL13	503	36	466	30
ENSRNOG00000012550	UQCRH	502	29	495	10
ENSRNOG00000005975	RPL30	500	25	457	34
ENSRNOG00000020843	LOC100360087	498	94	565	45
ENSRNOG00000014347	SLC4A2	496	24	472	14
ENSRNOG00000006542	ATP6V0C	495	17	488	9
ENSRNOG00000026260	RPL11	495	37	449	18
ENSRNOG00000013562	NDFIP1	493	11	479	11
ENSRNOG00000018294	HSPA5	491	65	1000	75
ENSRNOG00000001488	PSMB1	490	27	432	10
ENSRNOG00000019556	CD9	486	18	455	20
ENSRNOG00000055579	TMBIM6	484	19	488	28
ENSRNOG00000019106	RPS17	483	43	429	25
ENSRNOG00000009364	NDUFB9	482	32	432	8
ENSRNOG00000051624	HSPE1	482	57	514	87
ENSRNOG00000014475	SLC31A1	474	54	478	32
ENSRNOG00000012062	NPC2	473	27	477	22
ENSRNOG00000025936	RPL6	469	41	410	18
ENSRNOG00000045555	LOC100910944	469	60	502	40
ENSRNOG00000021259	PRNP	461	23	465	7
ENSRNOG00000018680	RPL17	461	48	411	13
ENSRNOG00000008605	OST4	460	41	450	26
ENSRNOG00000010189	RPS24	458	69	406	27
ENSRNOG00000021035	RPL18	458	26	417	13
ENSRNOG00000011603	CAB39L	455	24	360	14
ENSRNOG00000017418	RPS3	454	32	448	22
ENSRNOG00000036701	ACTG1	452	29	502	25
ENSRNOG00000005825	LYZ2	452	83	438	45
ENSRNOG00000046316	TOMM6	452	84	470	79
ENSRNOG00000051885	LOC100360413	449	219	480	177
ENSRNOG00000014625	ATP5F1D	449	15	430	26
ENSRNOG00000028404	PPP1R1B	441	16	466	16
ENSRNOG00000016220	RPL12	441	58	390	29
ENSRNOG00000042869	ATP5MD	438	36	452	38
ENSRNOG00000010408	POLR2K	438	34	395	16
ENSRNOG00000021125	PRDX5	436	33	426	16
ENSRNOG00000059714	HSP90AA1	429	63	747	61
ENSRNOG00000003869	SOD3	428	38	446	50
ENSRNOG00000003201	RPS4X	427	38	390	19
ENSRNOG00000003626	ATP5PD	426	15	419	10
ENSRNOG00000030019	ATP1A1	423	15	446	24
ENSRNOG00000003220	H3F3B	423	31	389	26
ENSRNOG00000001815	EIF4A2	422	32	428	7
ENSRNOG00000011893	RPS3A	422	39	386	19
ENSRNOG00000046889	DBI	421	45	422	40
ENSRNOG00000002632	NACA	417	21	399	20
ENSRNOG00000011184	SLC13A4	412	24	469	27
ENSRNOG00000003163	SDHC	411	21	377	9
ENSRNOG00000014635	CLTA	410	23	384	21
ENSRNOG00000003217	LGALS3BP	410	47	431	55
ENSRNOG00000052025	TLE5	409	27	423	27
ENSRNOG00000000527	MTCH1	408	20	441	19
ENSRNOG00000039980	SLC25A5	407	22	382	19
ENSRNOG00000017417	GABARAP	393	14	366	22
ENSRNOG00000021808	TECR	392	50	433	23
ENSRNOG00000005290	YWHAE	391	14	392	11
ENSRNOG00000011329	PKM	390	6	448	19
ENSRNOG00000000505	RPL10A	385	41	363	18
ENSRNOG00000014078	NDUFB8	384	48	370	56
ENSRNOG00000020480	FADS1	382	34	334	15
ENSRNOG00000004621	RTN4	381	20	394	16
ENSRNOG00000009090	DAD1	378	11	364	14
ENSRNOG00000003520	PRDX2	378	9	381	19
ENSRNOG00000020233	RABAC1	377	23	405	17
ENSRNOG00000005924	DSTN	376	15	355	16
ENSRNOG00000046005	SCD2	376	39	359	16
ENSRNOG00000013190	RNASET2	376	23	391	15
ENSRNOG00000031022	LOC108348287	375	21	346	14
ENSRNOG00000016896	RPL3	374	27	329	15
ENSRNOG00000004060	CALM1	374	30	383	14
ENSRNOG00000012786	PGRMC1	374	8	382	23
ENSRNOG00000002280	SH3BGRL	373	32	376	24
ENSRNOG00000003960	CLTRN	370	46	331	17
ENSRNOG00000013949	IDH2	370	17	340	18
ENSRNOG00000023529	RPL5	369	27	349	19
ENSRNOG00000020673	PBXIP1	369	14	417	22
ENSRNOG00000002050	IGFBP7	368	173	294	29
ENSRNOG00000020266	EEF2	366	20	383	20
ENSRNOG00000011559	CNN3	364	12	363	13
ENSRNOG00000058909	RPS9	359	32	327	20
ENSRNOG00000058914	RBX1	358	43	338	35
ENSRNOG00000009325	FUCA1	357	18	358	8
ENSRNOG00000047053	THYN1	356	14	253	21
ENSRNOG00000058249	PGK1	356	13	393	9
ENSRNOG00000050585	PGAM1	352	11	381	16
ENSRNOG00000017510	MFGE8	350	18	352	44
ENSRNOG00000018566	CTSL	348	30	322	14
ENSRNOG00000028717	NDUFB7	348	20	347	10
ENSRNOG00000042696	MICOS10	348	27	327	20
ENSRNOG00000017260	CDR2	344	45	344	34
ENSRNOG00000060518	AABR07015057.1	343	114	432	77
ENSRNOG00000019453	RPS5	343	25	327	8
ENSRNOG00000051190	AABR07015507.1	343	54	305	50
ENSRNOG00000018289	PARK7	342	26	366	24
ENSRNOG00000017571	NDUFA2	338	16	338	13
ENSRNOG00000009378	RPL4	337	28	321	14
ENSRNOG00000007433	CYB561	337	16	290	11
ENSRNOG00000000490	RPS10	337	25	317	16
ENSRNOG00000017751	ARL6IP1	336	12	355	21
ENSRNOG00000020941	PSENEN	336	23	325	16
ENSRNOG00000025715	DYNLRB1	335	13	311	8
ENSRNOG00000030478	AY172581.9	335	89	371	36
ENSRNOG00000020851	APLP1	333	23	359	18
ENSRNOG00000015290	TPI1	332	28	294	13
ENSRNOG00000010389	NDRG2	332	32	277	19
ENSRNOG00000003120	PRELP	331	18	356	26
ENSRNOG00000046021	LOC108348172	329	39	369	34
ENSRNOG00000019223	ATP5F1C	322	17	278	10
ENSRNOG00000024539	NDUFB6	322	30	325	12
ENSRNOG00000002332	MOSPD1	319	53	196	46
ENSRNOG00000017158	EIF4G2	318	12	319	7
ENSRNOG00000013536	CDC42	317	19	328	22
ENSRNOG00000019459	OAZ1	316	21	285	17
ENSRNOG00000055319	MRFAP1	315	10	306	9
ENSRNOG00000047179	APLP2	315	13	335	11
ENSRNOG00000009920	LOC680121	315	36	355	29
ENSRNOG00000018584	LOC100359583	314	34	315	19
ENSRNOG00000017120	ABHD2	314	17	379	44
ENSRNOG00000005203	SEC61G	314	19	289	12
ENSRNOG00000023340	TMEM72	313	7	318	16
ENSRNOG00000060098	PTMS	312	22	336	23
ENSRNOG00000058412	MORF4L1	310	11	300	11
ENSRNOG00000011175	HNRNPA2B1	310	18	344	27
ENSRNOG00000018358	NT5DC2	309	62	324	28
ENSRNOG00000013961	GHITM	308	13	319	15
ENSRNOG00000002671	NME2	308	14	304	19
ENSRNOG00000059381	MRPS6	308	18	302	15
ENSRNOG00000030680	DDX5	305	12	340	25
ENSRNOG00000023162	CA14	305	60	312	20
ENSRNOG00000014214	RPL27A	304	20	287	23
ENSRNOG00000060229	ARF1	303	14	305	9
ENSRNOG00000033765	EIF1	302	23	310	16
ENSRNOG00000003975	PFN1	299	30	261	13
ENSRNOG00000013300	ATP5IF1	298	18	301	20
ENSRNOG00000008163	ATP6V1G1	298	16	289	13
ENSRNOG00000047656	GAA	297	27	342	26
ENSRNOG00000001182	NDUFV3	296	38	289	20
ENSRNOG00000036827	PPP1R1A	295	37	369	69
ENSRNOG00000003183	FMOD	295	25	323	21
ENSRNOG00000028690	LOC100362366	295	19	263	14
ENSRNOG00000010450	ELOVL7	294	11	281	16
ENSRNOG00000038951	COX17	292	13	284	20
ENSRNOG00000016838	PLA2G5	292	11	292	12
ENSRNOG00000061304	ATP2B3	291	10	331	20
ENSRNOG00000016478	EIF5A	289	11	275	6
ENSRNOG00000013794	RBP1	289	83	203	66
ENSRNOG00000029512	LOC100361854	289	14	300	20
ENSRNOG00000055756	BCAP31	287	8	303	8
ENSRNOG00000031085	ERGIC3	287	25	314	13
ENSRNOG00000005307	SLC4A10	287	10	318	21
ENSRNOG00000010452	CYCS	286	21	280	7
ENSRNOG00000020660	CFL1	286	34	285	9
ENSRNOG00000013009	LDHA	286	42	264	14
ENSRNOG00000016781	PPIB	285	14	299	6
ENSRNOG00000018281	UQCRFS1	285	11	261	10
ENSRNOG00000024808	STK39	285	12	294	21
ENSRNOG00000005698	NDUFA5	284	20	266	12
ENSRNOG00000025443	MAP1LC3A	283	19	287	16
ENSRNOG00000018735	CD74	281	62	301	67
ENSRNOG00000029077	DPM3	280	21	286	17
ENSRNOG00000018454	APOE	280	143	250	30
ENSRNOG00000026646	NDUFS5	279	31	267	35
ENSRNOG00000052620	RACK1	278	28	267	11
ENSRNOG00000008569	NDUFA6	277	21	261	18
ENSRNOG00000026963	HSP90B1	277	21	487	52
ENSRNOG00000024128	ACO2	275	9	276	13
ENSRNOG00000017036	SEC11C	275	23	281	19
ENSRNOG00000050197	PDIA6	275	16	344	9
ENSRNOG00000057855	F5	274	17	286	30
ENSRNOG00000003763	PRDX4	273	29	263	21
ENSRNOG00000003269	ATP6V0E1	273	15	278	6
ENSRNOG00000032204	UQCRB	272	14	280	9
ENSRNOG00000030449	GSTA4	271	56	235	29
ENSRNOG00000007029	DNAJA1	270	29	299	24
ENSRNOG00000012623	ARF4	270	12	240	7
ENSRNOG00000011104	LOC100360057	268	29	252	21
ENSRNOG00000036816	WLS	268	30	270	29
ENSRNOG00000020075	EEF1G	268	23	255	8
ENSRNOG00000012383	NDUFC2	267	6	259	11
ENSRNOG00000001551	ATP5PF	267	24	279	14
ENSRNOG00000023385	RPL37A	267	24	265	15
ENSRNOG00000003343	CANX	264	9	301	10
ENSRNOG00000049229	POMP	264	19	263	15
ENSRNOG00000012457	CYC1	262	11	242	3
ENSRNOG00000019692	METRN	261	24	257	9
ENSRNOG00000019987	SCAND1	260	19	259	28
ENSRNOG00000001068	RAC1	259	18	281	7
ENSRNOG00000018816	COX5A	258	13	244	16
ENSRNOG00000043410	CFAP300	257	10	219	4
ENSRNOG00000037402	COPS9	257	16	257	20
ENSRNOG00000032803	RPL21	255	23	236	16
ENSRNOG00000002896	PRDX6	254	22	226	12
ENSRNOG00000019655	ATP6V0B	254	12	249	4
ENSRNOG00000015182	PPP2CB	250	6	225	9
ENSRNOG00000018237	GSTP1	250	11	242	15
ENSRNOG00000016272	EDF1	250	10	249	21
ENSRNOG00000008329	NDUFB11	249	10	250	7
ENSRNOG00000018991	GSN	248	30	282	48
ENSRNOG00000003670	SUMO2	248	40	216	27
ENSRNOG00000016488	PLTP	248	20	251	15
ENSRNOG00000010239	CNBP	247	14	244	3
ENSRNOG00000019908	LAMTOR2	246	13	237	11
ENSRNOG00000018958	MT3	244	35	280	44
ENSRNOG00000001030	TSC22D1	244	17	242	17
ENSRNOG00000002255	FAM162A	244	22	257	40
ENSRNOG00000015703	HYPK	243	12	226	15
ENSRNOG00000008461	SMDT1	243	35	244	20
ENSRNOG00000055257	SELENOF	243	17	231	10
ENSRNOG00000022980	SDHD	242	11	221	7
ENSRNOG00000001344	ALDH2	242	10	274	11
ENSRNOG00000019041	PSME1	241	14	246	10
ENSRNOG00000007089	LGMN	241	26	259	17
ENSRNOG00000002832	SLC16A2	241	23	282	14
ENSRNOG00000006532	H3F3A	241	6	191	8
ENSRNOG00000015401	MAPK4	239	15	254	5
ENSRNOG00000030963	LOC108351137	238	15	245	16
ENSRNOG00000018676	RGD1562987	238	11	235	9
ENSRNOG00000049536	RPL35AL1	237	17	205	18
ENSRNOG00000047557	RPL35AL1	237	17	205	18
ENSRNOG00000015971	SLC12A2	237	13	229	13
ENSRNOG00000008195	YWHAZ	236	12	271	6
ENSRNOG00000048456	RPL8	234	41	154	97
ENSRNOG00000000164	LAMP2	233	14	243	14
ENSRNOG00000016831	SERPINH1	232	29	289	6
ENSRNOG00000060896	AABR07063424.1	232	124	233	44
ENSRNOG00000007862	ACAT1	231	12	233	16
ENSRNOG00000006939	NDUFA7	231	15	228	18
ENSRNOG00000009683	SDCBP	229	11	250	7
ENSRNOG00000054352	ATP6AP1	229	6	235	5
ENSRNOG00000015232	PIP5K1B	229	20	229	13
ENSRNOG00000017446	NDUFS8	229	13	225	13
ENSRNOG00000019113	HNRNPK	228	11	205	6
ENSRNOG00000029941	GRINA	227	15	219	7
ENSRNOG00000046094	CD151	226	17	223	13
ENSRNOG00000016827	SLC38A3	226	24	150	11
ENSRNOG00000003496	TBC1D9	226	6	202	11
ENSRNOG00000012985	PFDN5	226	10	215	19
ENSRNOG00000010895	TMEM30A	225	5	227	14
ENSRNOG00000019980	TOMM20	225	7	196	5
ENSRNOG00000013386	PSMB5	225	12	222	10
ENSRNOG00000014568	NDUFB10	225	19	229	11
ENSRNOG00000034246	RPS27A	224	26	193	13
ENSRNOG00000011501	ATP1B3	224	20	222	9
ENSRNOG00000019474	RSPH9	224	11	219	8
ENSRNOG00000050519	RHOA	223	14	227	8
ENSRNOG00000000610	CISD1	223	8	219	7
ENSRNOG00000042503	NDUFV2	222	18	213	11
ENSRNOG00000004143	ADIPOR1	222	7	242	8
ENSRNOG00000038074	LOC498555	222	27	225	25
ENSRNOG00000012329	SARAF	221	9	247	17
ENSRNOG00000007901	TMED10	221	9	220	5
ENSRNOG00000004303	TIMP3	221	25	215	14
ENSRNOG00000046299	LOC100911417	220	12	241	71
ENSRNOG00000016000	ATP5PB	220	12	182	77
ENSRNOG00000014415	HSBP1	219	5	211	12
ENSRNOG00000001201	CSTB	219	23	181	14
ENSRNOG00000003515	EPHX1	218	19	194	12
ENSRNOG00000031364	KIF1C	218	11	245	13
ENSRNOG00000007392	ATP6V1F	217	4	221	6
ENSRNOG00000016374	FGFR2	217	16	183	18
ENSRNOG00000046345	RPN1	216	6	242	10
ENSRNOG00000015233	ETFA	216	14	210	14
ENSRNOG00000011905	ATP6V1E1	216	14	225	12
ENSRNOG00000019525	HSPA9	216	8	193	9
ENSRNOG00000006997	APP	215	16	218	9
ENSRNOG00000001053	TMED2	214	7	206	7
ENSRNOG00000005614	TXN2	214	12	208	9
ENSRNOG00000017708	AABR07073038.1	214	12	214	2
ENSRNOG00000009080	ATP6V1D	212	13	197	4
ENSRNOG00000006345	SEC61B	212	6	205	10
ENSRNOG00000014201	MANF	212	33	332	26
ENSRNOG00000011763	SERP1	211	8	241	10
ENSRNOG00000019895	NEDD8	211	15	208	8
ENSRNOG00000004992	RAB1A	211	9	212	3
ENSRNOG00000016912	BTF3	211	10	189	16
ENSRNOG00000024845	MRPS21	211	6	210	18
ENSRNOG00000013763	ERLIN2	210	10	214	5
ENSRNOG00000008921	DYNLL2	209	9	227	7
ENSRNOG00000051720	NUDC	209	7	217	7
ENSRNOG00000029627	LOC100359951	209	18	193	18
ENSRNOG00000012081	TXN1	208	35	207	19
ENSRNOG00000017241	DPCD	208	17	182	8
ENSRNOG00000022860	SWI5	208	15	207	10
ENSRNOG00000009740	SLCO1C1	208	13	290	52
ENSRNOG00000034221	CFAP126	208	7	144	10
ENSRNOG00000006756	MAGED1	208	6	234	12
ENSRNOG00000046705	SNX3	207	7	230	23
ENSRNOG00000023150	GPI	206	6	199	7
ENSRNOG00000025810	GRCC10	206	18	212	7
ENSRNOG00000000521	CDKN1A	205	17	335	32
ENSRNOG00000003901	CFAP36	205	10	189	5
ENSRNOG00000012415	MPC1	205	10	205	12
ENSRNOG00000019551	PSMB6	205	15	170	4
ENSRNOG00000020889	NUCB1	204	12	221	6
ENSRNOG00000005041	CRIP2	204	22	167	11
ENSRNOG00000031249	SLCO1A2	204	20	191	7
ENSRNOG00000047225	TMA7	204	9	204	19
ENSRNOG00000021153	FKBP2	204	9	230	3
ENSRNOG00000058316	LOC686087	203	43	126	32
ENSRNOG00000006148	RGD1310352	203	14	202	11
ENSRNOG00000009029	NPTN	202	11	195	2
ENSRNOG00000014936	IFITM2	201	19	194	14
ENSRNOG00000021006	TMEM147	201	16	202	14
ENSRNOG00000038372	NDUFS2	200	10	197	8
ENSRNOG00000013508	RPL31	200	15	193	11
ENSRNOG00000018570	C1QTNF3	200	24	154	13
ENSRNOG00000029360	SERINC1	199	7	199	12
ENSRNOG00000016723	PHPT1	199	24	191	11
ENSRNOG00000059500	CDKN1C	198	14	234	16
ENSRNOG00000016770	CALM2	198	10	184	10
ENSRNOG00000038218	NDUFC1	198	29	206	26
ENSRNOG00000048523	LOC108348142	197	57	272	86
ENSRNOG00000017506	CLTB	197	20	263	16
ENSRNOG00000020440	FADS2	197	26	194	13
ENSRNOG00000054978	H1F2	196	20	221	20
ENSRNOG00000050473	RPS27L	195	17	186	32
ENSRNOG00000012748	VAMP8	195	32	154	19
ENSRNOG00000019934	PAIP2	194	10	187	5
ENSRNOG00000021027	DBP	194	20	17	<1
ENSRNOG00000039850	PIGP	193	7	183	5
ENSRNOG00000006589	MIF	193	34	213	8
ENSRNOG00000010731	GPM6A	192	9	170	13
ENSRNOG00000009203	RGD1561795	192	13	167	18
ENSRNOG00000048342	TBCA	191	11	194	15
ENSRNOG00000004312	TMBIM4	191	6	185	6
ENSRNOG00000010252	HEXA	191	10	201	11
ENSRNOG00000011782	GOT2	191	8	180	4
ENSRNOG00000059900	BST2	191	21	244	50
ENSRNOG00000016227	GLRX3	190	8	174	11
ENSRNOG00000031127	SNRPE	190	27	169	14
ENSRNOG00000017077	SNX7	189	16	149	6
ENSRNOG00000007806	ARF5	189	7	173	11
ENSRNOG00000001889	COMT	189	11	179	14
ENSRNOG00000046001	AABR07030823.1	189	8	189	10
ENSRNOG00000049920	PSMA2	187	8	163	9
ENSRNOG00000002572	CACYBP	186	21	227	19
ENSRNOG00000017154	ATP11A	186	15	217	25
ENSRNOG00000011494	RPL36A	186	25	180	10
ENSRNOG00000036742	UQCRC2	185	21	184	13
ENSRNOG00000005424	ODC1	185	9	155	4
ENSRNOG00000013741	UBE2D3	184	6	184	7
ENSRNOG00000018775	CYSTM1	184	16	182	18
ENSRNOG00000002378	BPNT1	184	6	174	12
ENSRNOG00000049560	GLUL	183	17	180	9
ENSRNOG00000003772	CSRP2	183	23	153	8
ENSRNOG00000018075	SPCS1	183	6	169	8
ENSRNOG00000003223	DEGS1	181	30	190	28
ENSRNOG00000004280	TCN2	181	9	200	16
ENSRNOG00000017235	ATP6V0D1	180	9	188	8
ENSRNOG00000023786	YBX1	180	15	176	7
ENSRNOG00000021132	TRMT112	180	16	169	16
ENSRNOG00000013331	SDHA	179	8	177	9
ENSRNOG00000032134	UQCRC1	179	5	168	8
ENSRNOG00000019629	LAMP1	179	18	178	5
ENSRNOG00000015278	MYL12A	179	31	163	10
ENSRNOG00000036826	GLYCAM1	179	19	176	28
ENSRNOG00000010034	ASAH1	179	6	177	4
ENSRNOG00000021725	UNC119B	179	5	223	7
ENSRNOG00000017977	SMPD1	178	8	188	7
ENSRNOG00000012247	RAB7A	178	9	183	8
ENSRNOG00000015461	SERPINE2	178	20	185	22
ENSRNOG00000021317	CCT2	177	6	181	4
ENSRNOG00000052555	HIST2H2AA2	177	15	189	24
ENSRNOG00000047898	HIST2H2AA3	177	15	189	24
ENSRNOG00000019425	GABARAPL2	176	8	183	5
ENSRNOG00000009884	LGALS1	176	22	162	10
ENSRNOG00000001992	ATP6V1A	176	6	192	4
ENSRNOG00000051483	LOC103689961	176	13	163	12
ENSRNOG00000015059	MCFD2	175	11	190	5
ENSRNOG00000012121	SDF2	175	7	172	4
ENSRNOG00000011976	NUDT7	174	12	173	8
ENSRNOG00000006375	VDAC1	173	9	173	12
ENSRNOG00000028585	TCEAL8	173	8	143	7
ENSRNOG00000053172	SSR4	172	7	160	10
ENSRNOG00000017801	ATF4	172	16	158	7
ENSRNOG00000003549	CNPY2	172	8	181	4
ENSRNOG00000001709	AP2M1	172	18	239	13
ENSRNOG00000056853	PSMA7	172	6	147	7
ENSRNOG00000015857	CTSA	171	11	168	8
ENSRNOG00000011949	NDUFB5	171	9	172	10
ENSRNOG00000014162	PLEKHB2	171	11	176	5
ENSRNOG00000049394	LOC679739	171	18	202	70
ENSRNOG00000007512	SRP14	171	7	169	5
ENSRNOG00000003858	ATP6AP2	170	7	179	9
ENSRNOG00000001420	FIS1	170	11	161	17
ENSRNOG00000017854	UCP2	170	34	134	17
ENSRNOG00000011732	PSMB7	170	11	150	4
ENSRNOG00000002205	OCIAD1	169	5	177	5
ENSRNOG00000001440	MDH2	169	4	165	8
ENSRNOG00000030871	CALM2	169	9	173	9
ENSRNOG00000012450	DYNLRB2	169	21	133	22
ENSRNOG00000012366	MESD	167	4	170	3
ENSRNOG00000002730	RGS5	167	77	156	30
ENSRNOG00000004292	SPTSSA	166	4	170	13
ENSRNOG00000007492	RPN2	166	4	184	7
ENSRNOG00000024309	COX6B1	166	11	165	12
ENSRNOG00000003472	ATP11C	166	13	147	13
ENSRNOG00000020467	NREP	165	19	126	17
ENSRNOG00000008937	CSRP1	165	26	140	7
ENSRNOG00000003147	SQSTM1	165	8	165	6
ENSRNOG00000014806	PNKD	165	11	153	9
ENSRNOG00000002418	TGFB2	165	17	207	31
ENSRNOG00000042653	NDUFAF8	165	18	168	15
ENSRNOG00000002389	MORF4L2	164	8	163	7
ENSRNOG00000004282	ARL4A	164	11	183	16
ENSRNOG00000036689	P4HB	164	14	168	5
ENSRNOG00000059586	AABR07015080.2	164	89	233	44
ENSRNOG00000056747	AABR07015055.1	164	89	233	44
ENSRNOG00000054017	LOC100912564	163	6	146	17
ENSRNOG00000047796	PCBD2	163	19	164	17
ENSRNOG00000007784	BLOC1S1	163	15	168	10
ENSRNOG00000007336	CHURC1	163	16	139	8
ENSRNOG00000019281	GLMP	162	8	167	8
ENSRNOG00000009149	JAM3	162	15	124	12
ENSRNOG00000019811	LOC100362432	162	7	155	5
ENSRNOG00000013505	VDAC2	162	3	155	3
ENSRNOG00000003150	MPC2	162	19	162	11
ENSRNOG00000021338	TMEM132A	162	8	168	8
ENSRNOG00000005668	NDUFA8	162	12	172	11
ENSRNOG00000013061	TUSC3	161	4	163	5
ENSRNOG00000020235	HNRNPL	161	4	138	6
ENSRNOG00000058898	NEDD4	161	13	151	4
ENSRNOG00000015843	ITFG1	160	6	163	5
ENSRNOG00000039300	AHCYL2	160	7	231	24
ENSRNOG00000020474	PIN1	160	8	141	7
ENSRNOG00000014624	SELENOK	160	5	165	9
ENSRNOG00000030628	EIF4A1	159	11	142	5
ENSRNOG00000010461	GPX8	158	8	150	2
ENSRNOG00000003256	CCNG1	158	30	173	12
ENSRNOG00000038480	PPP1R36	157	6	153	4
ENSRNOG00000053452	LOC100361457	157	8	176	9
ENSRNOG00000038999	RT1-A1	156	61	158	54
ENSRNOG00000015079	DDOST	156	6	166	6
ENSRNOG00000016064	TKT	156	34	133	27
ENSRNOG00000016695	MMP2	156	18	144	10
ENSRNOG00000002873	FAM183A	156	27	143	25
ENSRNOG00000034198	TCEAL9	156	11	145	15
ENSRNOG00000053025	AC130391.3	156	11	189	10
ENSRNOG00000052730	PSMB3	155	4	140	6
ENSRNOG00000007967	SDHB	155	9	152	6
ENSRNOG00000014613	DDAH1	155	9	157	8
ENSRNOG00000009449	TRIM35	155	8	161	4
ENSRNOG00000002831	WFIKKN2	155	12	145	14
ENSRNOG00000011227	ATP1B2	154	4	180	10
ENSRNOG00000004616	NPM1	154	10	139	4
ENSRNOG00000020979	PSMB4	154	4	129	6
ENSRNOG00000011817	RPL22L1	154	8	134	10
ENSRNOG00000009313	LRPAP1	153	5	156	5
ENSRNOG00000021202	RTN3	153	7	156	9
ENSRNOG00000051650	YWHAQ	153	6	155	5
ENSRNOG00000025940	METTL9	153	5	144	4
ENSRNOG00000000304	CD164	153	10	150	7
ENSRNOG00000052968	HNRNPA3	152	13	179	14
ENSRNOG00000003833	NENF	152	13	147	10
ENSRNOG00000050091	EFCAB1	152	23	160	31
ENSRNOG00000054080	CGNL1	152	9	187	16
ENSRNOG00000018569	AHCYL1	152	10	188	15
ENSRNOG00000001821	ADIPOQ	152	26	148	10
ENSRNOG00000055446	AMFR	152	7	160	8
ENSRNOG00000000047	CD82	151	2	137	7
ENSRNOG00000011060	UNC119	151	14	142	12
ENSRNOG00000034242	VCP	151	5	147	2
ENSRNOG00000020485	VAV3	151	22	182	12
ENSRNOG00000032401	H3F3C	151	8	139	10
ENSRNOG00000017372	HIGD2A	151	15	156	7
ENSRNOG00000010235	PKIG	150	19	128	11
ENSRNOG00000050044	PTP4A2	150	14	160	20
ENSRNOG00000001223	PTTG1IP	150	9	152	2
ENSRNOG00000021206	PLAAT3	150	9	139	7
ENSRNOG00000000541	GLO1	149	7	144	5
ENSRNOG00000036839	HNRNPA1	149	4	127	7
ENSRNOG00000016410	PRELID1	149	9	141	8
ENSRNOG00000000938	RAN	149	5	146	3
ENSRNOG00000004608	PAM16	149	12	163	11
ENSRNOG00000020167	REEP5	149	9	150	7
ENSRNOG00000019277	VDAC3	149	8	163	8
ENSRNOG00000013118	ATOX1	148	29	179	53
ENSRNOG00000017309	RSRP1	148	22	145	25
ENSRNOG00000012181	LPL	148	18	148	7
ENSRNOG00000012616	PPT1	148	8	154	4
ENSRNOG00000015385	PINK1	148	10	126	6
ENSRNOG00000019729	JMJD8	148	5	152	4
ENSRNOG00000011815	SGK1	148	28	99	10
ENSRNOG00000018343	ISCA1	148	4	142	4
ENSRNOG00000057676	POLR2M	147	7	148	5
ENSRNOG00000009112	PON2	147	12	136	6
ENSRNOG00000029209	RNF13	147	10	134	5
ENSRNOG00000015780	RCN2	147	44	222	56
ENSRNOG00000011825	NDUFB3	147	12	138	7
ENSRNOG00000029792	NEWGENE_1308171	146	20	140	20
ENSRNOG00000014064	CTSH	146	9	141	10
ENSRNOG00000009928	BCKDHB	146	9	146	10
ENSRNOG00000039668	COL8A1	145	8	160	20
ENSRNOG00000010362	ANXA2	144	17	196	16
ENSRNOG00000048174	UQCRQ	143	18	157	6
ENSRNOG00000036688	ARHGDIA	143	11	140	5
ENSRNOG00000057934	TMX1	143	6	148	8
ENSRNOG00000029726	GSTM1	143	13	141	13
ENSRNOG00000037957	AIFM3	143	7	158	9
ENSRNOG00000024689	HOPX	142	12	182	25
ENSRNOG00000011413	SCP2	142	6	147	6
ENSRNOG00000020308	ECH1	142	19	142	10
ENSRNOG00000021399	CFAP298	142	9	135	4
ENSRNOG00000009006	CCDC47	142	6	148	7
ENSRNOG00000009779	KRT8	142	9	112	3
ENSRNOG00000049876	PRKAR1A	142	9	157	9
ENSRNOG00000009823	NAA38	142	9	146	8
ENSRNOG00000049931	LOC288913	142	6	135	8
ENSRNOG00000017404	PCMTD2	142	8	140	3
ENSRNOG00000012151	ITPRIPL1	141	4	137	4
ENSRNOG00000014645	ALDH7A1	141	8	153	11
ENSRNOG00000052141	RPS10	141	11	140	11
ENSRNOG00000009037	SULF1	141	6	157	8
ENSRNOG00000023383	DDX3X	141	5	159	6
ENSRNOG00000020464	MRPL54	141	5	131	14
ENSRNOG00000013545	POLR2E	141	6	137	6
ENSRNOG00000003846	PITPNA	140	6	144	5
ENSRNOG00000019682	TIMM13	140	12	137	7
ENSRNOG00000017851	ETFB	139	6	134	9
ENSRNOG00000011849	NDUFS1	139	9	139	6
ENSRNOG00000001385	PLBD2	139	7	149	5
ENSRNOG00000046002	MICOS13	139	8	141	3
ENSRNOG00000005963	RAB2A	139	9	140	10
ENSRNOG00000009155	NDUFS3	139	7	131	7
ENSRNOG00000000701	ISCU	139	8	136	9
ENSRNOG00000009982	PNP	138	5	150	13
ENSRNOG00000002225	SCARB2	138	6	162	12
ENSRNOG00000010841	COL8A2	138	7	155	15
ENSRNOG00000033045	H2AJ	138	17	139	15
ENSRNOG00000014525	HSPD1	138	10	145	6
ENSRNOG00000014739	WFDC2	137	33	145	31
ENSRNOG00000014654	LOC691807	137	10	134	12
ENSRNOG00000019048	SOD2	137	3	172	7
ENSRNOG00000034071	CHMP4BL1	137	6	139	2
ENSRNOG00000031032	HMGN3	136	4	127	3
ENSRNOG00000048226	HMGN1	136	9	131	8
ENSRNOG00000021082	KDELR1	136	4	125	6
ENSRNOG00000011592	LRP10	136	8	133	4
ENSRNOG00000042740	MRPL42	136	14	106	6
ENSRNOG00000018796	HERPUD1	135	17	121	6
ENSRNOG00000060005	SURF4	135	5	137	5
ENSRNOG00000001859	SDF2L1	135	19	176	12
ENSRNOG00000028087	SDHAF4	135	25	129	22
ENSRNOG00000005884	EMC7	135	5	128	8
ENSRNOG00000010420	SEM1	135	6	127	7
ENSRNOG00000024186	EEF1B2	135	4	125	6
ENSRNOG00000020178	COPE	135	8	135	9
ENSRNOG00000019490	SLC20A2	134	7	177	5
ENSRNOG00000019651	SLC12A4	134	4	119	6
ENSRNOG00000042359	PIGK	134	4	127	4
ENSRNOG00000002553	SMIM14	134	3	137	6
ENSRNOG00000017405	RALY	134	9	138	7
ENSRNOG00000023577	GIGYF2	134	8	139	13
ENSRNOG00000014289	ARPC2	134	11	127	<1
ENSRNOG00000010306	H2AZ1	134	11	114	6
ENSRNOG00000014564	YIPF5	133	4	114	7
ENSRNOG00000047867	KLHDC8B	133	19	104	9
ENSRNOG00000001009	BRI3	133	18	107	11
ENSRNOG00000058359	FKBP8	133	5	133	5
ENSRNOG00000015865	AP2S1	133	9	123	13
ENSRNOG00000010732	RGD1561590	133	7	120	3
ENSRNOG00000003542	HCFC1R1	133	11	140	16
ENSRNOG00000016930	UBE2S	133	9	145	4
ENSRNOG00000000054	ABHD8	133	7	150	10
ENSRNOG00000018225	TP53INP2	132	7	147	7
ENSRNOG00000007133	PLXNB2	132	5	141	7
ENSRNOG00000025909	UQCC2	132	15	120	12
ENSRNOG00000007895	PDHB	132	8	127	4
ENSRNOG00000020354	MRPL23	131	12	119	8
ENSRNOG00000047890	LRRC23	131	10	117	8
ENSRNOG00000013340	TWSG1	131	6	133	5
ENSRNOG00000009531	COL9A3	131	11	131	14
ENSRNOG00000004883	ERH	131	9	118	7
ENSRNOG00000048682	ZWINT	130	10	125	5
ENSRNOG00000034078	MXI1	130	10	122	5
ENSRNOG00000016638	GNB1	129	6	136	5
ENSRNOG00000000481	CUTA	129	6	134	7
ENSRNOG00000014908	SF3B5	129	10	119	8
ENSRNOG00000007613	C1QTNF5	129	8	134	10
ENSRNOG00000014562	HNRNPF	128	6	125	3
ENSRNOG00000017758	LOC361985	128	4	112	3
ENSRNOG00000053362	GABARAPL1	128	6	131	6
ENSRNOG00000018708	PPP1CA	128	7	123	5
ENSRNOG00000028896	A2M	128	28	160	29
ENSRNOG00000016807	OAT	128	5	133	7
ENSRNOG00000050735	CD99	128	12	119	9
ENSRNOG00000020246	MYL9	128	27	102	9
ENSRNOG00000013320	RGD1561916	127	8	93	6
ENSRNOG00000000557	PPA1	127	5	128	3
ENSRNOG00000019937	KCNK1	126	4	132	14
ENSRNOG00000010668	ANXA6	126	6	144	13
ENSRNOG00000017127	RPL28	126	13	122	10
ENSRNOG00000000841	DDX39B	126	9	119	11
ENSRNOG00000037627	TRAPPC1	126	11	113	9
ENSRNOG00000001348	ERP29	126	7	134	5
ENSRNOG00000016343	DKK3	126	14	133	13
ENSRNOG00000051382	NTAN1	126	45	149	70
ENSRNOG00000015428	MFF	126	4	129	3
ENSRNOG00000062260	AABR07012061.2	126	14	100	15
ENSRNOG00000020433	ACTN4	125	7	139	7
ENSRNOG00000050794	PDLIM4	125	6	114	6
ENSRNOG00000006197	CALU	125	6	130	3
ENSRNOG00000018487	SLC3A2	125	14	117	8
ENSRNOG00000047322	CRB3	125	6	116	5
ENSRNOG00000054172	CTNNB1	125	8	130	7
ENSRNOG00000006283	LOC100359922	125	12	108	6
ENSRNOG00000014765	VAPA	124	6	119	4
ENSRNOG00000016991	ARL2BP	124	3	117	5
ENSRNOG00000008140	RPL15	124	13	121	7
ENSRNOG00000056870	GDI1	124	5	117	3
ENSRNOG00000000108	AGA	124	6	126	9
ENSRNOG00000020715	DDB1	124	5	144	5
ENSRNOG00000006898	MRPS16	124	13	110	<1
ENSRNOG00000019798	STUB1	124	9	116	8
ENSRNOG00000013360	PRKCSH	124	5	128	4
ENSRNOG00000018568	RAB5C	124	6	119	6
ENSRNOG00000011300	AABR07031193.1	124	6	149	12
ENSRNOG00000022392	HSPB8	123	8	120	9
ENSRNOG00000011463	PSMB2	123	8	108	8
ENSRNOG00000033261	FAM107A	123	7	107	10
ENSRNOG00000016596	HSPA4	123	7	131	3
ENSRNOG00000001479	GTF2I	122	3	133	3
ENSRNOG00000018972	RAB18	122	6	121	3
ENSRNOG00000016967	HFE	122	7	120	10
ENSRNOG00000005719	EMC4	122	5	122	5
ENSRNOG00000004526	COX7A2L	122	5	118	5
ENSRNOG00000018691	AURKAIP1	122	8	114	5
ENSRNOG00000051170	DDX17	122	18	139	14
ENSRNOG00000034093	AABR07011951.1	121	19	144	14
ENSRNOG00000014268	ABCA2	121	3	129	7
ENSRNOG00000007114	PSMA6	121	5	108	5
ENSRNOG00000011414	PSMC3	120	6	111	2
ENSRNOG00000021882	TMED9	120	6	121	2
ENSRNOG00000004554	DCN	120	32	116	33
ENSRNOG00000017481	SUCLA2	120	8	112	3
ENSRNOG00000014690	PIGT	120	6	126	8
ENSRNOG00000009248	PNRC2	120	6	123	2
ENSRNOG00000012178	LMBRD1	119	5	136	9
ENSRNOG00000018273	NCL	119	9	104	5
ENSRNOG00000005046	TSPAN13	119	4	123	9
ENSRNOG00000045637	RNF14	119	10	118	4
ENSRNOG00000014617	TGOLN2	119	5	133	4
ENSRNOG00000002125	CCNI	119	5	122	5
ENSRNOG00000015974	TMEM208	119	9	116	6
ENSRNOG00000002585	CUL4B	119	7	93	8
ENSRNOG00000025580	LOC100912618	119	5	118	4
ENSRNOG00000023086	LOC100360828	118	5	121	17
ENSRNOG00000019497	MRPL17	118	6	105	6
ENSRNOG00000011632	CCT5	118	4	128	7
ENSRNOG00000060728	TUBA1A	118	7	114	7
ENSRNOG00000001795	ITGB5	118	6	129	7
ENSRNOG00000020460	BANF1	117	12	125	5
ENSRNOG00000001409	GNB2	117	18	114	13
ENSRNOG00000007040	TIMM17A	117	8	105	8
ENSRNOG00000010277	IDH3A	117	7	120	3
ENSRNOG00000057823	UBC	117	5	161	23
ENSRNOG00000015866	HINT2	117	4	129	9
ENSRNOG00000024757	AABR07069219.1	117	5	112	9
ENSRNOG00000007900	TSPAN33	117	7	133	5
ENSRNOG00000049452	NEBL	117	7	114	10
ENSRNOG00000018117	NDUFV1	116	5	116	3
ENSRNOG00000016581	SERPINB1A	116	25	85	19
ENSRNOG00000025388	MRPL33	116	64	137	19
ENSRNOG00000008459	ANAPC13	116	12	120	9
ENSRNOG00000001274	VPS29	116	6	110	5
ENSRNOG00000003350	MOSPD2	116	10	125	14
ENSRNOG00000007048	RAP1B	115	7	116	8
ENSRNOG00000055179	TSEN34	115	8	108	11
ENSRNOG00000010947	MMP14	115	10	166	6
ENSRNOG00000016496	CTSC	115	5	111	9
ENSRNOG00000010997	EDNRB	115	9	113	12
ENSRNOG00000001285	ATP2A2	115	8	146	8
ENSRNOG00000001346	COPS6	115	3	111	5
ENSRNOG00000019940	SSR2	115	6	108	4
ENSRNOG00000011282	PPP2R1A	114	5	115	6
ENSRNOG00000016133	SUMO1	114	7	100	4
ENSRNOG00000036852	PCBP2	114	7	124	7
ENSRNOG00000008236	DECR1	114	9	100	6
ENSRNOG00000057774	RGD1560212	114	6	105	4
ENSRNOG00000010984	ANXA11	113	5	118	6
ENSRNOG00000001454	EIF4H	113	4	108	3
ENSRNOG00000006901	CD320	113	7	118	3
ENSRNOG00000008672	CHMP5	113	5	108	4
ENSRNOG00000016137	RAD23B	113	3	105	4
ENSRNOG00000021164	STIP1	113	16	138	10
ENSRNOG00000002746	FSTL1	113	19	94	5
ENSRNOG00000019266	TMEM223	113	9	101	8
ENSRNOG00000018647	MRPL20	113	6	105	6
ENSRNOG00000007316	IDH3B	112	5	105	3
ENSRNOG00000061684	NDUFA9	112	6	104	4
ENSRNOG00000012106	DNAJA4	112	6	144	8
ENSRNOG00000009512	ESD	112	17	118	16
ENSRNOG00000060956	ZFP706	112	5	120	6
ENSRNOG00000030445	ORMDL3	112	11	111	14
ENSRNOG00000007091	LY6E	111	12	110	9
ENSRNOG00000005130	LOC103693780	111	7	122	5
ENSRNOG00000009552	SERINC3	111	10	102	5
ENSRNOG00000060344	AABR07073045.1	111	6	104	13
ENSRNOG00000001733	PPP1R2	111	7	114	10
ENSRNOG00000008822	FKBP1A	110	12	105	6
ENSRNOG00000004959	ACTR2	110	6	118	6
ENSRNOG00000003928	TMCO1	110	4	100	3
ENSRNOG00000002642	PTGES3	110	5	116	5
ENSRNOG00000005933	YAP1	110	6	118	6
ENSRNOG00000000996	ARPC1A	110	8	117	7
ENSRNOG00000054489	AABR07042821.1	110	12	105	13
ENSRNOG00000005890	SERBP1	109	7	106	5
ENSRNOG00000016592	GNAI2	109	17	103	5
ENSRNOG00000005763	ARL1	109	5	105	4
ENSRNOG00000013493	PSMA4	109	8	99	3
ENSRNOG00000010549	TSPO	109	9	113	6
ENSRNOG00000047853	SS18L2	109	10	109	7
ENSRNOG00000025274	HEXB	109	7	110	8
ENSRNOG00000003049	HSD17B10	109	7	109	8
ENSRNOG00000000893	TMEM248	108	4	100	5
ENSRNOG00000004820	SAR1B	108	4	103	3
ENSRNOG00000031479	HDLBP	108	8	130	6
ENSRNOG00000003815	SLC25A11	108	3	101	3
ENSRNOG00000003863	TRIR	108	6	110	6
ENSRNOG00000019724	GANAB	108	3	118	4
ENSRNOG00000059017	AC106292.2	108	5	139	6
ENSRNOG00000017279	TMEM50A	108	5	104	5
ENSRNOG00000014633	VPS28	108	7	104	5
ENSRNOG00000010474	HMCES	108	7	110	5
ENSRNOG00000000465	SLC39A7	107	5	98	5
ENSRNOG00000008843	ECI1	107	11	100	7
ENSRNOG00000038489	SUMO3	107	5	103	4
ENSRNOG00000017144	MEA1	107	6	102	4
ENSRNOG00000047393	KRT18	107	11	97	3
ENSRNOG00000007648	RAB11B	107	3	99	3
ENSRNOG00000015953	OAZ2	107	4	100	7
ENSRNOG00000053428	CCPG1	107	6	111	8
ENSRNOG00000009773	ELOVL4	107	13	107	2
ENSRNOG00000018255	CLPTM1	107	<1	112	4
ENSRNOG00000026842	NNT	106	4	107	9
ENSRNOG00000050051	PIN4	106	9	96	8
ENSRNOG00000023546	HSPB1	106	23	159	20
ENSRNOG00000027770	TRPM3	106	11	98	8
ENSRNOG00000012085	ISCA2	106	8	104	4
ENSRNOG00000004628	DAZAP2	106	7	102	5
ENSRNOG00000054775	FKBP11	106	5	105	5
ENSRNOG00000004252	LOC108348062	105	7	103	5
ENSRNOG00000019212	TPP1	105	3	114	3
ENSRNOG00000003229	TSPAN7	105	12	110	10
ENSRNOG00000003724	MRPL27	105	6	97	5
ENSRNOG00000053456	LAGE3	105	6	105	6
ENSRNOG00000011161	SLC2A12	105	6	123	12
ENSRNOG00000021262	SLC23A2	104	6	115	4
ENSRNOG00000008393	TAX1BP1	104	5	99	4
ENSRNOG00000010800	HADHB	104	6	108	5
ENSRNOG00000001719	PSMD2	104	4	97	3
ENSRNOG00000005513	SRSF5	104	16	114	10
ENSRNOG00000011891	ATP6V1B2	104	5	110	4
ENSRNOG00000005686	SUCLG2	104	4	93	6
ENSRNOG00000018631	ENKUR	104	9	95	9
ENSRNOG00000057557	PRLR	104	13	167	8
ENSRNOG00000020667	SHISA5	104	5	108	5
ENSRNOG00000009811	CNIH1	104	6	124	7
ENSRNOG00000000847	CSNK2B	104	5	100	4
ENSRNOG00000058053	UBE2N	103	6	90	4
ENSRNOG00000020358	PTOV1	103	4	109	6
ENSRNOG00000018390	PLD3	103	8	113	4
ENSRNOG00000011745	PSMA1	103	5	88	7
ENSRNOG00000015221	EIF3F	103	7	99	7
ENSRNOG00000013443	TM9SF3	103	5	113	6
ENSRNOG00000016589	MLF2	103	4	106	<1
ENSRNOG00000007738	HM13	103	9	105	9
ENSRNOG00000024501	RGS3	103	9	86	7
ENSRNOG00000014051	PGRMC2	102	3	98	5
ENSRNOG00000018553	PITPNM1	102	2	98	5
ENSRNOG00000002101	PAICS	102	7	103	3
ENSRNOG00000015078	IFITM3	102	28	88	9
ENSRNOG00000005276	CSNK2A1	102	6	104	5
ENSRNOG00000002956	STIM2	102	3	90	2
ENSRNOG00000017106	CSNK1A1	102	6	103	4
ENSRNOG00000002838	PDZD11	102	8	102	11
ENSRNOG00000055178	AABR07058124.4	102	14	100	9
ENSRNOG00000001269	PPP1CC	102	6	99	5
ENSRNOG00000045647	HAX1	102	12	100	19
ENSRNOG00000003706	UFC1	101	6	95	4
ENSRNOG00000011383	NDUFS4	101	5	98	4
ENSRNOG00000059215	SLC66A2	101	12	102	9
ENSRNOG00000051615	HMGN2	101	7	69	4
ENSRNOG00000025040	GNG10	101	4	101	3
ENSRNOG00000003951	PSMC1	101	4	90	3
ENSRNOG00000026124	ID3	101	19	114	10
ENSRNOG00000014208	DCTN3	101	4	90	6
ENSRNOG00000027151	LRRC58	101	6	135	7
ENSRNOG00000000017	STEAP1	101	10	90	12
ENSRNOG00000012794	GRHPR	101	7	88	4
ENSRNOG00000033790	HNRNPU	101	6	103	5
ENSRNOG00000030351	AABR07006627.1	101	12	92	7
ENSRNOG00000001232	SLC19A1	100	12	82	4
ENSRNOG00000000133	TXNDC15	100	5	94	3
ENSRNOG00000000340	RTRAF	100	6	90	4
ENSRNOG00000019352	EMC6	100	10	94	7
ENSRNOG00000061376	PSCA	100	24	106	15
ENSRNOG00000021323	CA13	100	17	87	12
ENSRNOG00000008312	STRA6	100	4	74	5
ENSRNOG00000007769	MARCHF2	99	4	98	6
ENSRNOG00000061216	TUBB5	99	20	98	3
ENSRNOG00000028629	AKT1	99	6	94	3
ENSRNOG00000005428	CTBP1	99	4	102	4
ENSRNOG00000019243	GLB1L	99	9	98	9
ENSRNOG00000048256	FAM160A1	99	8	105	12
ENSRNOG00000015753	EPN1	99	4	93	5
ENSRNOG00000058658	MTCH2	99	2	93	3
ENSRNOG00000012576	SELENOS	99	4	98	7
ENSRNOG00000001239	DDT	99	14	94	5
ENSRNOG00000017243	BNIP3	98	13	103	4
ENSRNOG00000005157	RBBP7	98	5	86	4
ENSRNOG00000061108	ARCN1	98	5	97	3
ENSRNOG00000024629	HADHA	98	5	97	4
ENSRNOG00000004629	FKBP3	98	9	92	7
ENSRNOG00000008452	EID1	98	6	91	6
ENSRNOG00000016161	LMAN2	98	4	107	3
ENSRNOG00000021750	ID1	98	18	108	8
ENSRNOG00000006617	AABR07060487.1	98	15	74	7
ENSRNOG00000018818	TXNL1	97	2	100	4
ENSRNOG00000016383	COMMD3	97	5	88	4
ENSRNOG00000050563	SUB1	97	10	109	4
ENSRNOG00000005610	YIPF4	97	2	96	2
ENSRNOG00000046883	MYDGF	97	14	105	10
ENSRNOG00000059593	CETN2	97	4	91	5
ENSRNOG00000016416	RNH1	97	3	90	3
ENSRNOG00000011714	SAT2	97	6	90	8
ENSRNOG00000019178	TAF10	97	9	94	8
ENSRNOG00000043328	CHMP2A	97	4	88	5
ENSRNOG00000009960	PUF60	97	3	92	3
ENSRNOG00000061213	MRPS36	97	15	109	11
ENSRNOG00000009097	IMMT	97	3	93	4
ENSRNOG00000010233	CALD1	97	16	90	6
ENSRNOG00000003232	SLC9A3R1	96	8	86	6
ENSRNOG00000005796	CTNNA1	96	4	100	3
ENSRNOG00000020005	MAP2K2	96	4	88	5
ENSRNOG00000050410	SNRPD3	96	5	90	5
ENSRNOG00000025639	SLC39A12	96	20	77	38
ENSRNOG00000005184	NOP10	96	6	97	5
ENSRNOG00000007283	ERLEC1	96	7	95	5
ENSRNOG00000019981	SDF4	96	7	96	6
ENSRNOG00000026745	ACSL6	96	9	80	7
ENSRNOG00000023830	DNASE2	95	6	92	2
ENSRNOG00000000248	SRSF2	95	5	77	4
ENSRNOG00000021316	TMEM98	95	4	92	6
ENSRNOG00000000990	PDAP1	95	5	90	3
ENSRNOG00000010543	SRPRA	95	4	96	4
ENSRNOG00000022702	FBXO22	95	6	77	3
ENSRNOG00000050404	PMEPA1	95	8	98	11
ENSRNOG00000053659	RGD1311703	95	3	96	2
ENSRNOG00000015749	NME3	95	7	88	7
ENSRNOG00000012026	PSMC2	95	4	88	3
ENSRNOG00000002928	GUK1	95	4	95	10
ENSRNOG00000008178	NXN	95	5	112	8
ENSRNOG00000019253	BCAR1	95	5	74	5
ENSRNOG00000022681	RGD1561113	95	31	93	14
ENSRNOG00000001862	UBE2L3	95	3	95	5
ENSRNOG00000015295	CTDSP1	95	4	95	6
ENSRNOG00000010448	PTBP1	94	3	85	4
ENSRNOG00000013201	TEX264	94	11	99	4
ENSRNOG00000032364	TBCEL	94	8	79	5
ENSRNOG00000029875	MRPL41	94	4	99	6
ENSRNOG00000013492	CAP1	94	5	95	5
ENSRNOG00000046799	PHB	94	6	94	2
ENSRNOG00000004612	PPP1CB	94	5	91	2
ENSRNOG00000004160	PRPS2	94	13	127	14
ENSRNOG00000020607	BCKDHA	94	5	68	4
ENSRNOG00000056186	OTX2	94	5	112	4
ENSRNOG00000048322	LOC100911492	94	5	112	4
ENSRNOG00000043286	CPNE2	94	5	90	6
ENSRNOG00000037540	TMEM256	94	12	101	4
ENSRNOG00000057628	SLC5A6	94	6	78	3
ENSRNOG00000023322	OSTC	94	10	105	5
ENSRNOG00000060329	EMB	94	7	102	11
ENSRNOG00000003399	HNRNPH1	94	8	86	4
ENSRNOG00000015733	MYL12B	94	7	96	5
ENSRNOG00000010232	ENPP5	93	3	93	3
ENSRNOG00000056485	LOC103694903	93	29	80	3
ENSRNOG00000017907	UBE2I	93	8	86	8
ENSRNOG00000019070	ST13	93	7	89	3
ENSRNOG00000031367	HPRT1	93	6	90	5
ENSRNOG00000061058	CSDE1	93	10	97	2
ENSRNOG00000020583	FCGRT	93	3	94	5
ENSRNOG00000046836	AC133403.1	93	4	100	11
ENSRNOG00000016973	TMEM242	93	3	95	6
ENSRNOG00000038902	RBIS	93	3	74	11
ENSRNOG00000052004	TXNL4A	93	7	105	5
ENSRNOG00000004132	LASP1	92	9	93	6
ENSRNOG00000009057	SEC62	92	6	94	5
ENSRNOG00000012751	TM9SF2	92	3	97	4
ENSRNOG00000002536	C1GALT1C1	92	4	92	4
ENSRNOG00000016907	PPP5C	92	3	87	<1
ENSRNOG00000021138	CERS2	92	5	91	2
ENSRNOG00000046333	AABR07007032.1	92	7	79	14
ENSRNOG00000027028	LAMTOR4	92	4	84	5
ENSRNOG00000031769	CHCHD7	92	18	69	26
ENSRNOG00000015304	TMEM160	92	13	95	7
ENSRNOG00000007775	CMPK1	92	4	100	2
ENSRNOG00000012640	DPP7	91	8	98	7
ENSRNOG00000006751	PSMD6	91	6	85	4
ENSRNOG00000018529	CSNK1G2	91	4	90	3
ENSRNOG00000008218	ATP6V0E2	91	3	89	5
ENSRNOG00000013179	TINAGL1	91	10	77	6
ENSRNOG00000020994	SLC25A39	91	7	89	4
ENSRNOG00000018091	GDI2	91	6	90	3
ENSRNOG00000018087	VIM	91	49	69	7
ENSRNOG00000005387	RBM3	91	14	48	3
ENSRNOG00000006813	SUMF1	91	6	90	9
ENSRNOG00000013211	CHCHD3	91	6	88	6
ENSRNOG00000009063	DNAJC15	91	7	84	5
ENSRNOG00000000111	COPRS	91	8	94	8
ENSRNOG00000015437	TMEM14C	91	7	86	3
ENSRNOG00000014109	PSMD13	91	4	76	3
ENSRNOG00000000437	AGPAT1	91	4	98	3
ENSRNOG00000019868	PSMA5	90	4	77	2
ENSRNOG00000016190	COQ9	90	3	99	4
ENSRNOG00000006762	SNU13	90	8	89	5
ENSRNOG00000036835	COPZ1	90	3	79	3
ENSRNOG00000001738	EIF4G1	90	6	94	4
ENSRNOG00000021232	DDRGK1	90	2	90	3
ENSRNOG00000012162	MPDU1	90	6	87	4
ENSRNOG00000015844	SNRPD2	90	8	95	5
ENSRNOG00000010748	MTUS1	90	16	111	12
ENSRNOG00000032034	SUPT5H	90	5	105	6
ENSRNOG00000005016	TMED4	90	4	86	4
ENSRNOG00000007326	PREPL	90	10	97	6
ENSRNOG00000051100	AABR07021547.1	90	7	134	8
ENSRNOG00000017552	MRPL34	89	7	93	7
ENSRNOG00000009934	EMC3	89	7	91	6
ENSRNOG00000023919	NIPSNAP2	89	4	86	2
ENSRNOG00000024568	NDUFS7	89	6	85	3
ENSRNOG00000008950	ADI1	89	6	93	5
ENSRNOG00000009592	CYB5R3	89	14	76	16
ENSRNOG00000050547	SYNGR2	89	5	92	7
ENSRNOG00000016507	LOC687679	89	8	88	3
ENSRNOG00000018901	RAB14	89	4	105	4
ENSRNOG00000001316	ANAPC5	89	2	93	2
ENSRNOG00000007600	IGSF1	88	9	85	10
ENSRNOG00000010855	MRPL57	88	5	85	6
ENSRNOG00000021223	PTPRA	88	4	85	3
ENSRNOG00000056562	OLFML1	88	3	89	3
ENSRNOG00000005358	PMM1	88	3	99	8
ENSRNOG00000009068	PHLDA3	88	12	77	6
ENSRNOG00000006593	GRPEL1	88	4	82	3
ENSRNOG00000011857	MTPN	88	6	96	3
ENSRNOG00000001211	GATD3A	88	6	86	5
ENSRNOG00000007946	BCL2L1	88	3	93	6
ENSRNOG00000008604	NSFL1C	88	6	81	2
ENSRNOG00000050649	TVP23B	88	9	90	3
ENSRNOG00000015473	PHACTR2	88	5	105	10
ENSRNOG00000050510	RAB1B	88	4	84	5
ENSRNOG00000019973	ARL3	88	3	90	3
ENSRNOG00000011320	IGFBPL1	88	9	99	21
ENSRNOG00000018176	RAB6A	88	3	93	4
ENSRNOG00000021719	SLFN5	88	10	85	7
ENSRNOG00000043377	FDPS	87	19	86	5
ENSRNOG00000007237	ID2	87	17	98	5
ENSRNOG00000020016	LAMTOR1	87	5	82	6
ENSRNOG00000032844	RT1-DA	87	18	95	20
ENSRNOG00000017074	RAB28	87	5	79	2
ENSRNOG00000014399	AAMP	87	2	84	3
ENSRNOG00000013507	SELENOT	87	7	90	6
ENSRNOG00000002807	SEPTIN9	87	4	78	4
ENSRNOG00000016923	CLPTM1L	87	2	86	3
ENSRNOG00000021118	NOMO1	87	4	100	4
ENSRNOG00000061544	SPOCK2	87	6	99	15
ENSRNOG00000016452	CREB3	87	8	87	3
ENSRNOG00000055572	IDH3G	86	3	79	4
ENSRNOG00000059572	TSEN34L1	86	4	72	7
ENSRNOG00000016251	DNAJA2	86	4	84	3
ENSRNOG00000031453	MANBAL	86	4	79	5
ENSRNOG00000015496	TPM4	86	26	94	5
ENSRNOG00000006587	SETD3	86	7	94	5
ENSRNOG00000005434	SPTBN1	86	7	93	6
ENSRNOG00000005061	DLST	86	8	86	2
ENSRNOG00000008320	LYPLA1	85	4	94	5
ENSRNOG00000002969	ITPKB	85	4	92	8
ENSRNOG00000014405	APRT	85	8	88	5
ENSRNOG00000007518	NCKAP1	85	5	88	2
ENSRNOG00000007104	ITPR1	85	6	89	8
ENSRNOG00000000438	RNF5	85	6	84	2
ENSRNOG00000029399	BCAM	84	5	86	5
ENSRNOG00000018456	LOC100911664	84	5	82	4
ENSRNOG00000019511	MRPS18A	84	7	84	9
ENSRNOG00000013381	TSG101	84	4	80	3
ENSRNOG00000052219	GM2A	84	14	85	12
ENSRNOG00000005478	FKBP9	84	6	87	2
ENSRNOG00000047768	LAMB2	84	7	90	8
ENSRNOG00000001823	ST6GAL1	84	6	88	7
ENSRNOG00000033623	PIGX	84	6	87	4
ENSRNOG00000028930	DAB2	84	5	77	8
ENSRNOG00000013265	TGFBR2	84	5	99	5
ENSRNOG00000048981	AHSA1	84	9	111	8
ENSRNOG00000018211	UROD	84	4	74	3
ENSRNOG00000023816	APH1A	84	2	75	3
ENSRNOG00000053086	SELENOP	84	9	78	9
ENSRNOG00000007356	CHMP3	83	5	86	4
ENSRNOG00000018627	PLEKHB1	83	13	90	9
ENSRNOG00000000815	SMPDL3A	83	5	80	5
ENSRNOG00000017752	MCCC2	83	3	74	16
ENSRNOG00000007892	TRAM1	83	3	83	4
ENSRNOG00000005397	MAEA	83	3	87	2
ENSRNOG00000002322	RGD1310587	83	20	72	16
ENSRNOG00000056207	CAPZA2	83	5	80	3
ENSRNOG00000018044	PHYH	83	5	71	2
ENSRNOG00000050401	VBP1	83	9	85	10
ENSRNOG00000004291	CLTC	83	3	88	2
ENSRNOG00000010196	GLB1	83	3	84	3
ENSRNOG00000007227	MIEN1	83	8	84	7
ENSRNOG00000012738	EIF3M	83	4	78	5
ENSRNOG00000048622	SIN3B	83	4	84	7
ENSRNOG00000042179	CFAP20	83	4	69	4
ENSRNOG00000012630	RHOC	83	14	76	5
ENSRNOG00000005261	FBXL5	83	4	86	4
ENSRNOG00000018086	SLC22A8	83	10	141	12
ENSRNOG00000014445	HP1BP3	83	6	82	4
ENSRNOG00000021133	LSM14A	83	2	86	5
ENSRNOG00000028746	GSTO1	83	8	65	4
ENSRNOG00000017447	EIF2S2	82	4	74	<1
ENSRNOG00000018994	PSMC4	82	5	82	3
ENSRNOG00000006961	SNRPB	82	6	83	4
ENSRNOG00000011366	PIGS	82	3	91	3
ENSRNOG00000020185	WDR6	82	4	94	5
ENSRNOG00000006766	LAPTM4B	82	4	88	5
ENSRNOG00000018114	ACADVL	82	3	71	3
ENSRNOG00000019666	UBXN1	82	6	75	5
ENSRNOG00000046109	LOC689574	82	8	79	10
ENSRNOG00000019778	CAVIN1	82	16	78	3
ENSRNOG00000024022	NDFIP2	82	27	70	26
ENSRNOG00000015630	CCT7	82	3	92	5
ENSRNOG00000049696	RSPH4A	82	4	80	4
ENSRNOG00000006130	RAB5B	82	4	88	4
ENSRNOG00000047374	GNAS	82	5	87	10
ENSRNOG00000025481	DCTN2	82	5	70	4
ENSRNOG00000003881	NIT1	81	7	77	4
ENSRNOG00000019826	SIL1	81	4	88	2
ENSRNOG00000000473	PFDN6	81	10	78	14
ENSRNOG00000007051	RRAGA	81	3	83	4
ENSRNOG00000025592	TSPAN31	81	2	77	3
ENSRNOG00000010038	PSMC5	81	5	73	4
ENSRNOG00000051179	VPS25	81	7	64	3
ENSRNOG00000011751	NCDN	81	5	77	5
ENSRNOG00000001465	IDS	81	5	87	4
ENSRNOG00000021916	SLC16A12	81	10	49	4
ENSRNOG00000000314	SEC63	81	3	85	4
ENSRNOG00000033611	WDR83OS	81	6	71	5
ENSRNOG00000008566	MRPL15	81	8	86	5
ENSRNOG00000019749	UBE2J2	80	5	74	3
ENSRNOG00000005308	TMX2	80	2	78	5
ENSRNOG00000007504	ACTR10	80	3	82	3
ENSRNOG00000000585	AMD1	80	7	98	8
ENSRNOG00000046330	AABR07029581.1	80	7	81	4
ENSRNOG00000014485	PDCD6	80	10	75	7
ENSRNOG00000047786	OGN	80	61	73	49
ENSRNOG00000000582	DDO	80	8	61	5
ENSRNOG00000042729	EFHC1	80	3	67	3
ENSRNOG00000006992	RPL7	80	7	75	3
ENSRNOG00000018835	NOTCH2	80	3	82	4
ENSRNOG00000019282	UBQLN1	80	5	89	2
ENSRNOG00000015033	MXD4	80	5	93	4
ENSRNOG00000013977	BZW1	79	6	74	4
ENSRNOG00000001061	RILPL2	79	8	91	6
ENSRNOG00000056325	MOCS2	79	6	79	6
ENSRNOG00000015128	SAE1	79	6	69	4
ENSRNOG00000016050	FGFR1	79	6	73	2
ENSRNOG00000026109	PRMT1	79	4	70	6
ENSRNOG00000029197	DIABLO	79	3	65	4
ENSRNOG00000012722	PPDPF	79	2	69	7
ENSRNOG00000007124	KRCC1	79	7	73	4
ENSRNOG00000009152	CAPRIN1	79	4	80	3
ENSRNOG00000012186	GOLPH3	79	4	87	5
ENSRNOG00000022101	CRABP2	79	15	81	13
ENSRNOG00000055068	PPIAL4D	79	5	80	6
ENSRNOG00000018920	SLC25A17	79	4	69	4
ENSRNOG00000016257	COTL1	79	6	86	10
ENSRNOG00000012053	S100A16	79	8	75	8
ENSRNOG00000007330	CAPZB	79	4	82	<1
ENSRNOG00000046698	GPS1	79	4	77	2
ENSRNOG00000048795	TOP2B	79	10	78	6
ENSRNOG00000033581	AABR07044388.2	79	14	73	9
ENSRNOG00000009642	CCT4	78	5	86	4
ENSRNOG00000008543	PDLIM2	78	5	51	3
ENSRNOG00000003203	HEXIM1	78	6	93	5
ENSRNOG00000059538	CLEC2G	78	23	56	5
ENSRNOG00000010218	EIF5	78	4	69	2
ENSRNOG00000008744	COPS2	78	3	84	4
ENSRNOG00000013766	ACAA2	78	6	70	4
ENSRNOG00000057710	CCND2	78	4	84	7
ENSRNOG00000018662	AMACR	78	5	61	5
ENSRNOG00000053384	BMP7	78	4	91	6
ENSRNOG00000003392	GRSF1	78	3	74	2
ENSRNOG00000010184	BRK1	78	10	72	13
ENSRNOG00000013452	RCN1	78	8	71	6
ENSRNOG00000010091	EFCAB14	78	3	86	4
ENSRNOG00000006326	ATRAID	78	6	66	4
ENSRNOG00000061582	SCAMP1	78	2	81	2
ENSRNOG00000003206	ACTR3	78	5	77	3
ENSRNOG00000010934	SPA17	77	9	69	6
ENSRNOG00000013520	MAT2A	77	6	73	5
ENSRNOG00000051051	FAM122A	77	4	70	6
ENSRNOG00000015551	FUCA2	77	2	75	4
ENSRNOG00000000902	HSPH1	77	15	112	7
ENSRNOG00000014718	ACSL3	77	6	103	9
ENSRNOG00000060629	LOC103694855	77	51	51	18
ENSRNOG00000003853	SCOC	77	6	82	2
ENSRNOG00000003463	SREBF1	77	23	96	5
ENSRNOG00000019568	JUND	77	9	74	2
ENSRNOG00000003747	GET3	77	4	77	3
ENSRNOG00000011020	EIF3L	77	5	74	3
ENSRNOG00000012808	TMEM259	77	5	77	4
ENSRNOG00000017783	SFRP1	77	16	91	12
ENSRNOG00000023576	ECRG4	77	9	77	9
ENSRNOG00000018653	PFDN1	77	6	72	3
ENSRNOG00000027514	UBE2M	77	5	77	4
ENSRNOG00000055305	PARVB	77	3	94	3
ENSRNOG00000018186	LAMTOR5	77	5	68	4
ENSRNOG00000018102	COA5	77	6	91	3
ENSRNOG00000049780	SRI	77	3	75	5
ENSRNOG00000012999	PHB2	77	4	75	4
ENSRNOG00000029735	PID1	77	4	73	5
ENSRNOG00000057862	RSPH1	77	5	77	5
ENSRNOG00000033426	CDC37	77	4	83	4
ENSRNOG00000017676	PLVAP	76	24	67	15
ENSRNOG00000019090	CCT3	76	6	79	3
ENSRNOG00000030712	RT1-A2	76	7	75	17
ENSRNOG00000011140	PRXL2A	76	7	91	4
ENSRNOG00000003923	RAB21	76	4	77	2
ENSRNOG00000012480	PXYLP1	76	8	48	6
ENSRNOG00000023455	POMGNT1	76	4	85	6
ENSRNOG00000021168	ANP32E	76	4	79	3
ENSRNOG00000010550	TRAPPC3	76	5	79	2
ENSRNOG00000021139	ESRRA	76	6	88	3
ENSRNOG00000018823	NISCH	76	4	91	5
ENSRNOG00000010580	ACOT7	76	12	64	5
ENSRNOG00000050560	POLR2I	76	7	70	11
ENSRNOG00000017253	CCDC107	76	4	70	5
ENSRNOG00000019572	LSM4	76	6	74	4
ENSRNOG00000016327	MCEE	76	7	74	7
ENSRNOG00000042720	MRPL28	76	5	71	4
ENSRNOG00000014581	TRAPPC2L	76	6	72	4
ENSRNOG00000028822	BEX3	76	7	68	7
ENSRNOG00000001172	RNF10	76	7	84	3
ENSRNOG00000021318	EPAS1	76	7	80	3
ENSRNOG00000058484	ANP32A	76	5	86	4
ENSRNOG00000010584	TMEM123	76	9	68	8
ENSRNOG00000032539	SPAG8	76	3	57	5
ENSRNOG00000019734	MRPL14	75	6	71	3
ENSRNOG00000001803	DNAJB11	75	3	94	4
ENSRNOG00000012073	ABHD14B	75	10	79	4
ENSRNOG00000013889	TMED3	75	6	76	6
ENSRNOG00000014811	CYHR1	75	3	83	3
ENSRNOG00000017829	SSU72	75	4	77	2
ENSRNOG00000001355	TAF6	75	3	70	3
ENSRNOG00000010945	YWHAB	75	4	81	3
ENSRNOG00000014297	SDC4	75	2	91	4
ENSRNOG00000012123	FDX1	75	7	70	4
ENSRNOG00000010958	PRDX3	75	6	78	3
ENSRNOG00000025383	PDHA1	75	6	77	3
ENSRNOG00000019400	DAG1	75	4	72	3
ENSRNOG00000039876	LOC681410	75	8	77	3
ENSRNOG00000000777	RT1-S3	75	11	68	16
ENSRNOG00000016619	USE1	75	5	64	3
ENSRNOG00000008673	ARPC3	75	6	68	4
ENSRNOG00000006818	ARL6IP5	75	2	74	5
ENSRNOG00000002135	SGCB	75	3	64	2
ENSRNOG00000047816	CCS	75	7	74	4
ENSRNOG00000033498	CIB1	74	4	74	4
ENSRNOG00000019532	EMC10	74	5	80	2
ENSRNOG00000033772	SERPINB9	74	9	61	16
ENSRNOG00000021602	ZMYND10	74	4	58	5
ENSRNOG00000020288	SLC25A20	74	4	72	<1
ENSRNOG00000010628	SEC13	74	5	70	4
ENSRNOG00000024140	SFT2D1	74	3	75	3
ENSRNOG00000023360	FUS	74	5	32	3
ENSRNOG00000008680	LOXL1	74	5	86	6
ENSRNOG00000003689	NONO	74	5	77	4
ENSRNOG00000009715	ME1	74	4	76	3
ENSRNOG00000006304	MDM2	74	8	63	5
ENSRNOG00000032780	MRPL58	74	6	62	2
ENSRNOG00000005587	SUCLG1	74	3	73	3
ENSRNOG00000057988	PFKM	74	8	72	2
ENSRNOG00000018937	GSTM7	74	12	67	8
ENSRNOG00000029549	ECI3	74	3	79	5
ENSRNOG00000014644	ZIC1	73	3	79	8
ENSRNOG00000013506	ZFAND6	73	4	72	2
ENSRNOG00000006663	USP2	73	15	58	4
ENSRNOG00000016470	NDUFA10L1	73	4	68	2
ENSRNOG00000015736	DHRS3	73	9	96	7
ENSRNOG00000006868	UBE2Z	73	2	73	3
ENSRNOG00000030055	VAMP3	73	6	60	2
ENSRNOG00000001214	PFKL	73	4	61	3
ENSRNOG00000014160	TCP1	73	4	77	3
ENSRNOG00000032297	MSMO1	73	14	62	2
ENSRNOG00000002142	CDS1	73	6	74	10
ENSRNOG00000000281	PRODH1	73	5	76	5
ENSRNOG00000037580	PSMD8	73	4	71	5
ENSRNOG00000046955	CBX6	73	4	79	3
ENSRNOG00000026610	AKIRIN1	73	4	77	3
ENSRNOG00000017297	CAB39	73	5	78	3
ENSRNOG00000032902	YBX1-PS3	73	7	72	3
ENSRNOG00000020487	COA3	73	7	67	8
ENSRNOG00000047115	COX16	73	4	68	6
ENSRNOG00000012017	OTULIN	73	9	67	6
ENSRNOG00000049361	GAS7	73	5	77	5
ENSRNOG00000048441	WDR82	73	9	87	8
ENSRNOG00000010747	DAP	72	4	74	4
ENSRNOG00000022273	RFK	72	9	73	6
ENSRNOG00000007134	STRAP	72	3	76	<1
ENSRNOG00000038047	MT1	72	22	38	6
ENSRNOG00000001436	YWHAG	72	7	76	3
ENSRNOG00000001926	CLDN1	72	9	120	7
ENSRNOG00000047565	ECHS1	72	8	78	9
ENSRNOG00000009421	IVD	72	7	77	5
ENSRNOG00000031506	FTL1	72	12	83	7
ENSRNOG00000011997	AABR07008940.1	72	8	63	7
ENSRNOG00000006545	SEPTIN7	72	6	76	4
ENSRNOG00000010204	TMEM9	72	3	57	5
ENSRNOG00000018761	EIF3C	72	7	72	8
ENSRNOG00000009297	CHCHD1	72	8	63	4
ENSRNOG00000020615	NAP1L4	72	5	76	4
ENSRNOG00000020495	EIF3K	72	7	71	9
ENSRNOG00000003177	MAT2B	72	5	99	9
ENSRNOG00000017952	SEPTIN2	71	5	72	3
ENSRNOG00000017962	SERPINB6A	71	2	76	6
ENSRNOG00000054770	RDH11	71	6	108	21
ENSRNOG00000025570	OS9	71	3	77	3
ENSRNOG00000020619	EIF3G	71	4	68	3
ENSRNOG00000013712	TEX261	71	6	69	5
ENSRNOG00000038176	UFM1	71	4	68	3
ENSRNOG00000009535	STOML2	71	4	80	4
ENSRNOG00000046159	GNS	71	5	75	2
ENSRNOG00000043210	PPP3R1	71	6	74	3
ENSRNOG00000008065	WWC1	71	4	66	7
ENSRNOG00000004206	GLRX5	71	7	67	3
ENSRNOG00000013828	SIRT3	71	4	59	6
ENSRNOG00000005355	NCSTN	71	4	71	3
ENSRNOG00000020763	SNRNP70	71	9	73	11
ENSRNOG00000001689	ARL6	71	3	59	3
ENSRNOG00000011489	R3HDM4	71	7	70	5
ENSRNOG00000042037	SMIM7	71	3	69	3
ENSRNOG00000014973	TEKT1	70	7	65	4
ENSRNOG00000014058	TOMM22	70	4	65	2
ENSRNOG00000013110	NUDT2	70	4	67	4
ENSRNOG00000010284	ST3GAL5	70	3	62	2
ENSRNOG00000027690	EIF3EL1	70	4	62	3
ENSRNOG00000031731	FAM216A	70	2	62	2
ENSRNOG00000009355	OGFR	70	4	62	4
ENSRNOG00000045686	NFS1	70	3	68	3
ENSRNOG00000002693	NME1	70	6	66	6
ENSRNOG00000005389	PPP2CA	70	28	80	3
ENSRNOG00000002755	PAFAH1B1	70	4	80	3
ENSRNOG00000011302	RAB11A	70	3	67	2
ENSRNOG00000016356	GOT1	70	5	79	2
ENSRNOG00000011214	POLR2F	70	6	72	5
ENSRNOG00000057102	PAFAH1B2	70	4	66	3
ENSRNOG00000050578	RHEB	70	5	77	3
ENSRNOG00000010178	CGRRF1	70	6	70	4
ENSRNOG00000009845	ACADM	70	5	70	4
ENSRNOG00000057078	DDIT4	70	17	79	5
ENSRNOG00000018822	SLC5A5	70	17	56	7
ENSRNOG00000003691	TMED7	70	3	73	2
ENSRNOG00000052725	SHISAL1	70	5	65	4
ENSRNOG00000017023	TCF25	70	3	76	2
ENSRNOG00000020542	KRTCAP2	70	<1	74	<1
ENSRNOG00000012594	SUGT1	70	4	75	3
ENSRNOG00000003038	SFT2D2	70	5	71	4
ENSRNOG00000010352	DNAJC3	69	6	84	7
ENSRNOG00000003123	RPA1	69	4	62	4
ENSRNOG00000013023	NOP53	69	6	67	6
ENSRNOG00000011661	HNRNPH2	69	3	79	3
ENSRNOG00000050741	RBM4	69	3	64	5
ENSRNOG00000038166	PTGR2	69	6	71	4
ENSRNOG00000008049	MAX	69	5	67	8
ENSRNOG00000001376	METTL7A	69	7	70	5
ENSRNOG00000009110	PSEN1	69	4	65	3
ENSRNOG00000013867	FGF1	69	4	70	4
ENSRNOG00000006949	C1QBP	69	4	56	4
ENSRNOG00000002828	TOB1	69	8	68	4
ENSRNOG00000009263	IFI27	69	25	74	31
ENSRNOG00000007971	WBP2	69	2	73	5
ENSRNOG00000007921	HNRNPM	69	5	76	5
ENSRNOG00000010676	SMARCE1	69	5	70	<1
ENSRNOG00000014890	MRPL43	69	7	70	5
ENSRNOG00000014137	FBLN1	69	14	96	15
ENSRNOG00000030418	TMEM47	69	3	75	4
ENSRNOG00000008994	ARPC4	69	3	66	3
ENSRNOG00000053196	SLC48A1	69	7	60	3
ENSRNOG00000017396	MARCHF5	69	3	70	2
ENSRNOG00000061379	C7	69	19	88	12
ENSRNOG00000006729	SLC24A4	69	4	96	6
ENSRNOG00000011621	HNRNPC	69	5	99	5
ENSRNOG00000014165	SSR1	69	2	73	4
ENSRNOG00000054063	NAA80	69	10	76	10
ENSRNOG00000057729	STRIP2	69	10	118	18
ENSRNOG00000050697	CTSZ	68	6	71	3
ENSRNOG00000002292	HNRNPD	68	4	59	4
ENSRNOG00000019428	HIGD1A	68	3	57	2
ENSRNOG00000017843	POLR3K	68	5	57	5
ENSRNOG00000016559	TM2D2	68	5	65	2
ENSRNOG00000020922	HSPB6	68	12	71	14
ENSRNOG00000001849	MAPK1	68	3	71	3
ENSRNOG00000015020	IDH1	68	7	63	3
ENSRNOG00000015205	CYB5A	68	6	63	5
ENSRNOG00000019622	ACKR3	68	7	63	5
ENSRNOG00000021147	BAD	68	6	70	7
ENSRNOG00000019328	PHGDH	68	16	53	16
ENSRNOG00000003211	SRP9	68	4	61	3
ENSRNOG00000000926	MRPS17	68	5	62	3
ENSRNOG00000013714	SNRPD1	68	7	62	3
ENSRNOG00000019804	B3GAT3	68	4	70	3
ENSRNOG00000006569	ITGB8	68	5	93	9
ENSRNOG00000048213	AABR07039304.1	68	14	91	18
ENSRNOG00000055984	ADRM1	67	3	64	2
ENSRNOG00000020975	MRPL49	67	7	65	5
ENSRNOG00000052704	ATP6V0A2	67	3	69	4
ENSRNOG00000018297	OCLN	67	5	66	4
ENSRNOG00000014575	RTCA	67	5	65	4
ENSRNOG00000001036	RSPH10B	67	3	62	5
ENSRNOG00000052429	STARD3NL	67	4	69	3
ENSRNOG00000008063	HIBADH	67	5	69	3
ENSRNOG00000015858	HYAL1	67	9	74	7
ENSRNOG00000009613	SH3BGRL2	67	16	119	29
ENSRNOG00000010029	UBALD2	67	7	59	8
ENSRNOG00000042160	TMEM167B	67	4	73	4
ENSRNOG00000000989	BUD31	67	5	58	<1
ENSRNOG00000045535	RTL8A	67	4	82	7
ENSRNOG00000043866	AY172581.24	67	22	67	11
ENSRNOG00000020897	PRPF19	66	4	62	2
ENSRNOG00000031896	STT3A	66	3	65	4
ENSRNOG00000045698	LIN7C	66	4	69	2
ENSRNOG00000018998	YIPF3	66	2	68	2
ENSRNOG00000006364	DLD	66	5	74	2
ENSRNOG00000006139	STX18	66	5	85	4
ENSRNOG00000018184	TPM1	66	10	54	5
ENSRNOG00000013514	MAF1	66	2	69	4
ENSRNOG00000015019	SPG21	66	7	62	5
ENSRNOG00000006500	SNF8	66	5	65	4
ENSRNOG00000021263	TMEM230	66	3	66	3
ENSRNOG00000010912	MRPS25	66	4	62	3
ENSRNOG00000030391	EI24	66	3	68	4
ENSRNOG00000011523	MACROH2A1	66	2	70	5
ENSRNOG00000001494	NAPA	66	5	68	5
ENSRNOG00000024924	CEP19	66	4	65	2
ENSRNOG00000027126	DPY30	66	3	63	3
ENSRNOG00000021828	CORO1B	66	5	65	3
ENSRNOG00000052990	CERS5	66	4	55	3
ENSRNOG00000019721	YPEL3	66	3	61	5
ENSRNOG00000043094	OXCT1	66	6	76	8
ENSRNOG00000014317	ARPC5L	66	7	61	4
ENSRNOG00000020385	FADS3	65	3	65	3
ENSRNOG00000005331	VAPB	65	6	72	5
ENSRNOG00000008639	PABPC1	65	9	58	4
ENSRNOG00000046357	ADH5	65	4	62	3
ENSRNOG00000011029	SEC11A	65	6	61	3
ENSRNOG00000011952	SAMM50	65	3	62	4
ENSRNOG00000047339	PJA1	65	6	79	3
ENSRNOG00000025792	CRK	65	3	71	4
ENSRNOG00000003611	DYNLT3	65	4	66	2
ENSRNOG00000004401	MRPL13	65	3	65	5
ENSRNOG00000001653	ST3GAL6	65	5	58	3
ENSRNOG00000038883	LOC294154	65	2	72	3
ENSRNOG00000020425	STIM1	65	3	64	2
ENSRNOG00000019294	STK16	65	3	60	2
ENSRNOG00000045561	UQCC3	65	4	65	7
ENSRNOG00000046585	AABR07054370.1	65	8	70	6
ENSRNOG00000018089	SRA1	65	3	64	2
ENSRNOG00000000395	KIFBP	65	2	66	3
ENSRNOG00000011684	AUH	65	4	67	2
ENSRNOG00000001592	CCT8	65	4	72	3
ENSRNOG00000029370	ABHD3	65	4	62	5
ENSRNOG00000015085	DMPK	65	6	51	7
ENSRNOG00000016357	CASC4	65	6	68	3
ENSRNOG00000004744	LRATD2	65	7	74	8
ENSRNOG00000022153	TMEM134	65	4	59	4
ENSRNOG00000038933	SPCS3	65	6	73	3
ENSRNOG00000004103	TRAPPC6B	65	3	64	3
ENSRNOG00000018848	EIF1B	65	8	64	5
ENSRNOG00000015845	NIBAN2	65	9	59	4
ENSRNOG00000049281	GBA	65	15	74	5
ENSRNOG00000003209	PCP4L1	65	17	40	12
ENSRNOG00000062108	TOMM5	65	5	60	6
ENSRNOG00000057284	CENPB	65	8	64	2
ENSRNOG00000023910	MAN2B1	64	4	65	3
ENSRNOG00000053943	COPS3	64	3	63	4
ENSRNOG00000050258	CCND3	64	5	62	5
ENSRNOG00000019529	BTBD1	64	3	70	3
ENSRNOG00000004220	EBAG9	64	3	59	<1
ENSRNOG00000019485	BCKDK	64	3	56	3
ENSRNOG00000002301	USO1	64	3	65	3
ENSRNOG00000017291	SORD	64	4	60	2
ENSRNOG00000048194	LOC100912380	64	3	67	4
ENSRNOG00000045747	CAPNS1	64	3	67	4
ENSRNOG00000055012	LOC108348078	64	4	63	4
ENSRNOG00000011419	ALDH6A1	64	4	71	5
ENSRNOG00000009225	COPZ2	64	4	57	6
ENSRNOG00000017166	MYCBP	64	2	56	2
ENSRNOG00000025892	SET	64	5	60	3
ENSRNOG00000037718	CFAP52	64	6	45	3
ENSRNOG00000030862	ATP6V1H	64	2	64	3
ENSRNOG00000057589	RNF11L1	64	3	70	2
ENSRNOG00000014863	RECK	64	4	69	2
ENSRNOG00000058478	MAPK8IP1	63	2	67	4
ENSRNOG00000016704	PCYOX1	63	6	63	6
ENSRNOG00000021438	TUBA1C	63	7	63	10
ENSRNOG00000015447	CALCOCO1	63	4	57	2
ENSRNOG00000045989	HBA-A3	63	43	33	10
ENSRNOG00000009102	FERMT2	63	10	67	<1
ENSRNOG00000016829	ISOC2B	63	6	63	5
ENSRNOG00000019264	LTBR	63	4	63	2
ENSRNOG00000017133	LOC306766	63	3	71	3
ENSRNOG00000004846	ATP6V1C1	63	3	67	3
ENSRNOG00000025791	DYNC1LI2	63	6	64	3
ENSRNOG00000019848	RBM39	63	4	66	5
ENSRNOG00000008079	UGP2	63	4	66	3
ENSRNOG00000003284	EPN3	63	6	82	6
ENSRNOG00000000923	CCT6A	63	4	71	3
ENSRNOG00000002244	PDGFRA	63	6	67	7
ENSRNOG00000004726	MAPKAPK2	63	5	63	3
ENSRNOG00000005129	DTX3	63	3	53	3
ENSRNOG00000047988	BOLA2	63	7	62	5
ENSRNOG00000037835	CATIP	63	3	53	3
ENSRNOG00000012273	DMTN	63	3	56	3
ENSRNOG00000008830	NFE2L1	63	4	71	4
ENSRNOG00000002710	CNST	63	4	68	5
ENSRNOG00000003844	DHX15	63	4	65	4
ENSRNOG00000056701	LOC103695118	63	8	58	11
ENSRNOG00000007331	RRAGD	63	5	57	2
ENSRNOG00000019201	NAXE	63	5	61	4
ENSRNOG00000000520	SRSF3	63	6	66	2
ENSRNOG00000018839	NTRK2	63	6	66	13
ENSRNOG00000020102	SIRT2	63	3	64	3
ENSRNOG00000019143	GALNT2	63	2	65	3
ENSRNOG00000018090	PPP6R1	63	2	70	7
ENSRNOG00000004027	ALDH9A1	63	3	67	<1
ENSRNOG00000005123	EMC2	63	5	64	3
ENSRNOG00000007367	SEPTIN4	63	6	56	5
ENSRNOG00000042960	RGCC	62	8	41	5
ENSRNOG00000010697	HADH	62	2	57	3
ENSRNOG00000019536	SMIM3	62	4	59	5
ENSRNOG00000019657	MK1	62	<1	56	4
ENSRNOG00000013892	CBY1	62	9	57	6
ENSRNOG00000010180	GID8	62	3	62	3
ENSRNOG00000017956	GOLGA7	62	5	59	4
ENSRNOG00000008193	CR1L	62	4	60	2
ENSRNOG00000058916	CCDC65	62	3	54	4
ENSRNOG00000028498	WDR1	62	5	65	4
ENSRNOG00000020194	HES6	62	7	43	4
ENSRNOG00000021201	TXNIP	62	10	54	7
ENSRNOG00000019725	ACTR1A	62	4	63	2
ENSRNOG00000003653	FH	62	4	66	4
ENSRNOG00000046918	APOO	62	4	59	2
ENSRNOG00000018867	KLHDC7A	62	4	73	5
ENSRNOG00000003890	NAP1L1	62	4	61	2
ENSRNOG00000020730	NBR1	62	2	64	2
ENSRNOG00000020813	LTBP3	62	3	68	3
ENSRNOG00000001052	SLC25A30	62	11	65	9
ENSRNOG00000020129	CDH3	62	2	58	3
ENSRNOG00000017231	ADAM9	62	5	64	5
ENSRNOG00000014097	PSMD7	62	5	58	2
ENSRNOG00000030269	ATP2B2	62	4	73	3
ENSRNOG00000012580	CCDC141	62	2	65	4
ENSRNOG00000052506	AK3	61	5	49	3
ENSRNOG00000018785	SLC16A13	61	7	55	4
ENSRNOG00000002630	CNOT8	61	<1	63	5
ENSRNOG00000000431	ATF6B	61	4	59	3
ENSRNOG00000014270	RER1	61	3	57	3
ENSRNOG00000004581	ZDHHC9	61	2	59	<1
ENSRNOG00000012693	PMPCB	61	2	56	2
ENSRNOG00000013516	SF3B1	61	4	58	5
ENSRNOG00000021441	RELN	61	3	79	10
ENSRNOG00000006744	ACYP1	61	7	67	3
ENSRNOG00000018164	SPCS2	61	2	70	3
ENSRNOG00000010727	UBE2R2	61	2	63	4
ENSRNOG00000022727	TMEM127	61	3	66	<1
ENSRNOG00000021010	ARL2	61	6	59	4
ENSRNOG00000053557	LOC102553386	61	6	55	3
ENSRNOG00000054058	OSBPL1A	61	4	71	3
ENSRNOG00000010186	CDV3	61	7	59	5
ENSRNOG00000016810	STMN1	61	7	50	6
ENSRNOG00000001195	TRPV4	60	6	80	5
ENSRNOG00000015869	PCCB	60	3	61	4
ENSRNOG00000008301	TAGLN2	60	35	43	7
ENSRNOG00000006787	DHCR24	60	14	56	6
ENSRNOG00000052343	EIF4E	60	7	60	4
ENSRNOG00000048617	ENSA	60	3	58	3
ENSRNOG00000057623	COPB1	60	3	58	3
ENSRNOG00000012820	ADD3	60	2	51	2
ENSRNOG00000016539	MXD3	60	5	54	2
ENSRNOG00000019333	HIPK1	60	3	73	2
ENSRNOG00000043141	AP3S2	60	6	53	3
ENSRNOG00000014368	EIF4G3	60	3	72	4
ENSRNOG00000017646	RGD1309651	60	10	75	13
ENSRNOG00000007646	SIPA1L1	60	4	57	3
ENSRNOG00000025005	CCDC190	60	7	41	5
ENSRNOG00000059744	ATXN7L3B	60	4	59	2
ENSRNOG00000042245	DCAF7	60	4	68	2
ENSRNOG00000039877	SMIM11A	60	4	54	5
ENSRNOG00000060350	IQSEC1	60	2	67	3
ENSRNOG00000051232	GBE1	60	3	57	4
ENSRNOG00000062251	AABR07055844.1	60	4	57	4
ENSRNOG00000003864	GIPC1	59	3	57	2
ENSRNOG00000016398	CLSTN1	59	<1	71	2
ENSRNOG00000029682	CLIC1	59	9	53	2
ENSRNOG00000011800	F3	59	14	37	4
ENSRNOG00000032878	CXXC5	59	3	49	4
ENSRNOG00000019164	UBA1	59	2	64	2
ENSRNOG00000010103	EIF4B	59	<1	58	2
ENSRNOG00000008247	IKBIP	59	3	56	3
ENSRNOG00000012803	WDR61	59	2	55	2
ENSRNOG00000002365	ITM2A	59	6	57	6
ENSRNOG00000004420	RAD21	59	3	65	2
ENSRNOG00000008902	PON1	59	21	55	9
ENSRNOG00000016552	HMGCS1	59	12	55	3
ENSRNOG00000003226	MPRIP	59	4	68	<1
ENSRNOG00000023520	CS	59	3	60	4
ENSRNOG00000022802	TMEM184B	59	2	80	3
ENSRNOG00000019638	LMNA	59	9	63	5
ENSRNOG00000015713	PARVA	59	2	64	3
ENSRNOG00000049236	MYH9L1	59	8	58	5
ENSRNOG00000001115	SLC29A4	59	11	51	13
ENSRNOG00000016779	FAM120A	59	3	62	2
ENSRNOG00000006076	STEAP2	59	4	55	3
ENSRNOG00000014362	NUDT14	59	5	61	2
ENSRNOG00000053787	MDFIC	59	4	47	3
ENSRNOG00000007254	TTC9	59	7	74	7
ENSRNOG00000008051	ITPK1	59	<1	77	2
ENSRNOG00000010240	TENT5A	59	6	75	8
ENSRNOG00000027245	TDRP	59	3	61	2
ENSRNOG00000004686	SPOP	59	5	56	2
ENSRNOG00000048282	MPND	59	5	56	4
ENSRNOG00000011573	CSAD	59	5	62	5
ENSRNOG00000010966	ITGB1	59	15	57	3
ENSRNOG00000009878	CRTAPL1	59	2	59	5
ENSRNOG00000050846	TIMM10B	59	5	56	2
ENSRNOG00000052945	AABR07002969.1	59	5	59	5
ENSRNOG00000010067	LYPLA2	58	3	59	5
ENSRNOG00000021881	METAP2	58	2	57	<1
ENSRNOG00000005151	DYNC2LI1	58	4	54	5
ENSRNOG00000003385	GLRX2	58	6	54	6
ENSRNOG00000015528	PJA2	58	3	65	4
ENSRNOG00000008757	TMEM218	58	3	62	3
ENSRNOG00000000921	UBL3	58	2	64	3
ENSRNOG00000001783	TRA2B	58	5	49	3
ENSRNOG00000021403	RHOB	58	17	53	3
ENSRNOG00000053583	MAPK3	58	5	57	3
ENSRNOG00000004255	USF1	58	3	57	3
ENSRNOG00000049052	SGK3	58	7	59	4
ENSRNOG00000015093	SPARCL1	58	31	52	9
ENSRNOG00000004304	SYAP1	58	2	51	2
ENSRNOG00000015914	U2AF2	58	2	59	2
ENSRNOG00000016778	COPS7A	58	2	56	4
ENSRNOG00000004205	PKDCC	58	15	54	7
ENSRNOG00000014284	ELOF1	58	3	56	5
ENSRNOG00000012892	ABCA4	58	6	52	4
ENSRNOG00000054277	CAPSL	58	6	46	7
ENSRNOG00000019552	LSM7	58	4	54	5
ENSRNOG00000021233	ITPA	58	4	50	4
ENSRNOG00000015239	GINM1	58	4	59	3
ENSRNOG00000005101	MIA2	58	3	55	2
ENSRNOG00000004141	VASN	58	4	55	5
ENSRNOG00000012183	GLRX	57	2	43	2
ENSRNOG00000017427	LOC100909840	57	5	58	6
ENSRNOG00000018740	UGT1A6	57	3	62	6
ENSRNOG00000010147	PDCD10	57	2	52	3
ENSRNOG00000013919	IFT46	57	<1	53	4
ENSRNOG00000023650	COPS4	57	2	56	3
ENSRNOG00000019812	NR1H2	57	2	60	2
ENSRNOG00000008167	ABHD6	57	<1	63	2
ENSRNOG00000005841	ERP44	57	4	70	3
ENSRNOG00000006244	LZTFL1	57	5	51	3
ENSRNOG00000006999	WDR78	57	4	55	2
ENSRNOG00000009175	JAGN1	57	5	55	4
ENSRNOG00000000954	POLR1D	57	3	59	3
ENSRNOG00000013783	EFHD2	57	2	60	3
ENSRNOG00000018322	PICALM	57	6	60	2
ENSRNOG00000026528	MRPS33	57	4	57	4
ENSRNOG00000017434	MGAT3	57	9	52	3
ENSRNOG00000045949	FAAH	57	12	38	4
ENSRNOG00000037661	TMSB15B2	57	3	57	7
ENSRNOG00000016587	NINJ1	57	10	51	8
ENSRNOG00000019465	GNAI3	57	4	56	<1
ENSRNOG00000003506	GOSR2	57	2	57	<1
ENSRNOG00000007568	SPATA6	57	4	52	2
ENSRNOG00000020150	IL18BP	57	6	59	4
ENSRNOG00000018876	ENTR1	57	<1	53	3
ENSRNOG00000008512	BTF3L4	57	6	45	5
ENSRNOG00000014856	ETNK1	57	4	85	6
ENSRNOG00000011340	ANKRD13C	57	2	57	2
ENSRNOG00000012513	PDK3	57	3	57	2
ENSRNOG00000028411	PCNP	57	3	62	6
ENSRNOG00000018507	GFPT1	57	3	66	5
ENSRNOG00000010267	KLHDC10	57	4	61	2
ENSRNOG00000053725	USF2	57	2	55	2
ENSRNOG00000019875	MATR3	57	4	54	3
ENSRNOG00000008678	ANTXR1	57	5	63	5
ENSRNOG00000023841	CD99L2	56	4	61	6
ENSRNOG00000020346	BEST1	56	4	65	4
ENSRNOG00000009538	ETFDH	56	5	55	4
ENSRNOG00000000549	TSPYL1	56	2	58	3
ENSRNOG00000019246	PSME2	56	2	56	3
ENSRNOG00000021678	ALKBH3	56	5	49	4
ENSRNOG00000003797	MRPS7	56	4	53	4
ENSRNOG00000000922	SUMF2	56	4	57	4
ENSRNOG00000028062	ARPC5	56	5	53	4
ENSRNOG00000008017	CDK5	56	7	46	2
ENSRNOG00000032635	LOC100360117	56	6	51	3
ENSRNOG00000058739	SNN	56	4	45	2
ENSRNOG00000004742	CHP1	56	2	64	3
ENSRNOG00000010635	IGFBP4	56	11	50	7
ENSRNOG00000000991	ARPC1B	56	11	51	3
ENSRNOG00000049683	SH3GL1	56	2	52	2
ENSRNOG00000045892	CFL2	56	2	52	<1
ENSRNOG00000003495	PRPF8	56	3	57	2
ENSRNOG00000005480	YBX3	56	19	54	5
ENSRNOG00000024470	LMAN1	56	5	62	3
ENSRNOG00000017468	TRAPPC6A	56	6	57	6
ENSRNOG00000015288	DIP2C	56	3	48	5
ENSRNOG00000002246	SLC30A9	56	3	55	2
ENSRNOG00000011057	MFN1	56	2	56	4
ENSRNOG00000040303	CEBPZOS	56	17	46	17
ENSRNOG00000009103	CHRAC1	56	4	48	2
ENSRNOG00000016897	RLBP1	56	10	54	25
ENSRNOG00000018783	BCAS2	56	5	52	2
ENSRNOG00000021492	RBBP4	56	3	55	2
ENSRNOG00000011796	C1R	56	8	53	4
ENSRNOG00000002569	MRPS14	56	6	46	5
ENSRNOG00000010311	DZIP1	56	3	54	4
ENSRNOG00000059460	TTC30B	56	3	54	3
ENSRNOG00000010176	MAP2K1	56	4	52	2
ENSRNOG00000046085	GON7	56	3	50	4
ENSRNOG00000056837	ABR	56	4	56	2
ENSRNOG00000009756	PACSIN2	55	2	71	3
ENSRNOG00000029500	TAPBP	55	5	53	4
ENSRNOG00000003121	RTN4RL1	55	<1	57	4
ENSRNOG00000012536	SGMS1	55	3	57	4
ENSRNOG00000019639	PGPEP1	55	2	49	4
ENSRNOG00000013895	NPDC1	55	3	55	3
ENSRNOG00000002408	RBM47	55	3	74	6
ENSRNOG00000003117	PSMD12	55	<1	50	3
ENSRNOG00000000888	SBDS	55	3	53	2
ENSRNOG00000014164	PAQR5	55	3	58	2
ENSRNOG00000007788	GLOD4	55	3	55	2
ENSRNOG00000010752	TMEM41B	55	3	53	<1
ENSRNOG00000038085	RPE	55	4	61	5
ENSRNOG00000006859	INSIG1	55	18	38	2
ENSRNOG00000055962	BGN	55	30	40	4
ENSRNOG00000018725	PHKG2	55	2	48	2
ENSRNOG00000017628	TAGLN	55	23	31	4
ENSRNOG00000009513	AKR1B1	55	4	52	<1
ENSRNOG00000019698	SSBP4	55	5	52	2
ENSRNOG00000017612	VPS35	55	3	57	<1
ENSRNOG00000005551	DERL1	55	<1	54	2
ENSRNOG00000028956	MBD3	55	2	54	2
ENSRNOG00000004642	LMX1A	55	3	52	2
ENSRNOG00000009252	POLDIP2	55	4	53	3
ENSRNOG00000013254	DCTN6	55	2	51	3
ENSRNOG00000019426	RAMAC	55	2	50	4
ENSRNOG00000013469	TXNDC5	55	3	60	3
ENSRNOG00000011663	RNF7	55	7	45	3
ENSRNOG00000053230	FOPNL	55	3	52	3
ENSRNOG00000007842	AUP1	55	3	55	3
ENSRNOG00000009437	EWSR1	55	2	54	4
ENSRNOG00000002618	IVNS1ABP	55	11	68	16
ENSRNOG00000056637	ABHD16A	55	5	57	4
ENSRNOG00000007701	THOC7	55	2	50	3
ENSRNOG00000014456	COQ10B	55	7	41	5
ENSRNOG00000014961	PDPN	55	3	49	<1
ENSRNOG00000015068	IL11RA1	54	3	60	4
ENSRNOG00000007485	ARFGEF2	54	3	64	3
ENSRNOG00000001829	UBE2V2	54	3	55	7
ENSRNOG00000005333	AZIN1	54	4	55	3
ENSRNOG00000010133	BPGM	54	5	50	4
ENSRNOG00000008116	PLPP3	54	6	69	3
ENSRNOG00000007998	SSB	54	4	54	3
ENSRNOG00000013972	PEF1	54	2	50	3
ENSRNOG00000011276	TMEM254	54	2	44	<1
ENSRNOG00000020317	RAB5IF	54	9	50	2
ENSRNOG00000012021	CTNNBL1	54	5	46	5
ENSRNOG00000022323	TCEA1	54	3	49	<1
ENSRNOG00000001235	GNA12	54	5	60	3
ENSRNOG00000017045	ZDHHC1	54	3	55	3
ENSRNOG00000013356	SNAPIN	54	<1	53	3
ENSRNOG00000017206	IGFBP5	54	18	62	12
ENSRNOG00000011452	ALDOC	54	26	53	14
ENSRNOG00000025053	LRP1	54	3	68	4
ENSRNOG00000057116	LOC102548286	54	6	50	5
ENSRNOG00000016936	NADK	54	3	52	2
ENSRNOG00000028090	ARHGEF18	54	3	54	2
ENSRNOG00000017250	GMPR	54	5	47	4
ENSRNOG00000004481	ADSS	54	2	51	<1
ENSRNOG00000007818	SLC45A4	54	4	52	4
ENSRNOG00000008292	HIF1A	54	4	50	<1
ENSRNOG00000014398	SCARA5	54	6	65	8
ENSRNOG00000018791	DNLZ	54	5	55	4
ENSRNOG00000008411	SEC23B	54	3	54	2
ENSRNOG00000016071	P3H3	54	2	52	4
ENSRNOG00000013090	GADD45G	54	4	47	5
ENSRNOG00000028448	ELOVL1	54	5	51	3
ENSRNOG00000032630	MRPS28	54	5	51	5
ENSRNOG00000013255	DNAJC8	54	2	51	2
ENSRNOG00000013479	STARD7	54	3	53	2
ENSRNOG00000011804	STX12	54	2	53	2
ENSRNOG00000057813	AABR07063281.1	54	4	61	3
ENSRNOG00000007597	RHPN1	54	5	56	4
ENSRNOG00000055939	ZCCHC18	54	4	55	8
ENSRNOG00000015415	RHOQ	53	5	55	6
ENSRNOG00000012641	SFR1	53	4	50	2
ENSRNOG00000007351	GGH	53	2	51	4
ENSRNOG00000028103	PSMD3	53	<1	50	<1
ENSRNOG00000010257	CUEDC1	53	8	44	5
ENSRNOG00000001163	SRSF9	53	5	51	3
ENSRNOG00000014341	BTBD10	53	5	69	5
ENSRNOG00000024705	RARRES2	53	4	56	5
ENSRNOG00000037647	OSTM1	53	2	54	3
ENSRNOG00000012760	CHTOP	53	3	56	3
ENSRNOG00000027797	NIT2	53	18	51	18
ENSRNOG00000017352	CTDNEP1	53	5	49	7
ENSRNOG00000045655	LOC103690005	53	3	58	3
ENSRNOG00000007221	DUT	53	3	52	2
ENSRNOG00000013743	SEC61A1	53	3	52	3
ENSRNOG00000009550	SQLE	53	7	45	2
ENSRNOG00000038001	SLC25A1	53	3	53	4
ENSRNOG00000015396	SPTAN1	53	2	62	2
ENSRNOG00000049219	RNF187	53	4	58	7
ENSRNOG00000012455	TARDBP	53	4	69	6
ENSRNOG00000017730	PSMD1	53	3	54	<1
ENSRNOG00000006247	COPA	53	2	56	2
ENSRNOG00000013305	ATP2C1	53	4	63	3
ENSRNOG00000043225	ZFP771	53	6	55	3
ENSRNOG00000026742	YPEL5	53	2	49	4
ENSRNOG00000008908	SLC35A1	53	3	54	2
ENSRNOG00000036695	MRPL12	53	2	54	3
ENSRNOG00000026634	GLIPR1L1	53	14	48	10
ENSRNOG00000003743	DARS	53	4	44	3
ENSRNOG00000011945	CYFIP1	53	2	56	3
ENSRNOG00000008786	AP1B1	53	<1	57	3
ENSRNOG00000061499	KMT2D	53	2	49	2
ENSRNOG00000002941	UHMK1	52	3	64	6
ENSRNOG00000047394	UFD1	52	2	44	2
ENSRNOG00000002358	SCPEP1	52	5	54	8
ENSRNOG00000020513	BECN1	52	2	51	2
ENSRNOG00000020455	CST6	52	8	57	7
ENSRNOG00000006795	APMAP	52	4	50	<1
ENSRNOG00000017949	MVB12A	52	3	55	6
ENSRNOG00000004936	SDC2	52	2	49	3
ENSRNOG00000055853	GORASP2	52	2	52	2
ENSRNOG00000003879	RNF167	52	3	50	<1
ENSRNOG00000017071	BABAM1	52	3	48	2
ENSRNOG00000020500	SCAMP3	52	2	52	2
ENSRNOG00000017119	CIAO2A	52	2	50	4
ENSRNOG00000009568	HDAC1	52	3	52	<1
ENSRNOG00000015840	HSD17B4	52	2	55	2
ENSRNOG00000019439	POLR2G	52	4	49	6
ENSRNOG00000004791	ARF6	52	6	50	2
ENSRNOG00000019383	TEF	52	6	15	<1
ENSRNOG00000025602	CDK4	52	2	45	4
ENSRNOG00000009381	MAPK6	52	5	73	3
ENSRNOG00000021042	PSMD4	52	3	50	3
ENSRNOG00000026267	IGBP1	52	2	57	2
ENSRNOG00000042195	PABPN1	52	3	58	3
ENSRNOG00000007990	ADIPOR2	52	4	51	2
ENSRNOG00000001205	AGPAT3	52	3	57	4
ENSRNOG00000006499	COPS5	52	2	45	2
ENSRNOG00000023095	NPEPPS	52	3	67	2
ENSRNOG00000030938	AABR07049499.1	52	5	54	5
ENSRNOG00000050827	NEWGENE_1310561	52	8	49	13
ENSRNOG00000010894	TMEM203	52	5	42	<1
ENSRNOG00000016800	SS18	52	2	66	4
ENSRNOG00000006114	CFAP69	52	4	44	2
ENSRNOG00000014480	SYS1	52	3	54	3
ENSRNOG00000001228	POFUT2	52	4	59	3
ENSRNOG00000020412	SF3B2	52	3	50	<1
ENSRNOG00000020363	MED25	52	2	53	2
ENSRNOG00000006519	TMEM107	52	4	47	5
ENSRNOG00000001555	BTG3	52	3	50	3
ENSRNOG00000006248	TRIM37	52	4	54	4
ENSRNOG00000013930	RNF4	52	4	56	4
ENSRNOG00000018671	COMMD4	52	4	43	3
ENSRNOG00000010308	NR2F2	52	5	52	4
ENSRNOG00000019970	MRPL11	52	<1	46	2
ENSRNOG00000007115	CREBL2	52	5	53	14
ENSRNOG00000018993	ILK	51	4	48	2
ENSRNOG00000009630	HSD17B12	51	3	54	5
ENSRNOG00000032925	AC118414.1	51	10	61	7
ENSRNOG00000011170	RGD1359634	51	3	44	6
ENSRNOG00000002433	G3BP2	51	2	58	5
ENSRNOG00000003597	TUBA4A	51	4	57	3
ENSRNOG00000011956	AKTIP	51	<1	60	3
ENSRNOG00000003125	ROGDI	51	3	58	2
ENSRNOG00000009889	PGM1	51	<1	49	3
ENSRNOG00000021615	METTL26	51	5	53	4
ENSRNOG00000013717	BMP6	51	<1	50	5
ENSRNOG00000000185	MPST	51	4	45	2
ENSRNOG00000059764	SNRPN	51	4	48	3
ENSRNOG00000024437	BLCAP	51	3	60	4
ENSRNOG00000030124	PTPN11	51	2	52	2
ENSRNOG00000048834	PLIN3	51	4	41	4
ENSRNOG00000048205	UBE2H	51	2	50	2
ENSRNOG00000022054	PAQR7	51	5	47	3
ENSRNOG00000010083	PRPSAP1	51	3	56	<1
ENSRNOG00000012089	CSTF3	51	10	55	15
ENSRNOG00000016892	NR2F6	51	5	53	3
ENSRNOG00000026884	SNX17	51	2	50	3
ENSRNOG00000040120	BHMT2	51	4	55	5
ENSRNOG00000014618	MED31	51	<1	47	<1
ENSRNOG00000024338	LOC690276	51	4	43	3
ENSRNOG00000016321	ENTPD4	51	3	51	3
ENSRNOG00000004827	PAPOLA	51	5	59	2
[truncated: 19,083 more rows]

## Sheet: S5 DE Genes
Table S5 - Differentially expressed genes in choroid plexus tissue during light and dark phase. Table of all the differentially expressed genes in the rat choroid plexus isolated during light and dark phase. The table contains the Ensembl ID (Rnor_6.0 version 104) together with the Gene (gene symbol). The BaseMean (DEseq2) is the mean of the normalized transcript count values, divided by size fac…
Ensembl ID	Gene symbol	BaseMean	Log2FC	P value	FDR	TPM SUM
ENSRNOG00000015449	TMEM171	21.28	3.83	<0.001	<0.001	3
ENSRNOG00000014448	BMAL1	536.59	3.64	<0.001	<0.001	22
ENSRNOG00000012819	GDNF	8.7	2.67	<0.001	<0.001	2
ENSRNOG00000011668	NFIL3	230.77	2.37	<0.001	<0.001	17
ENSRNOG00000015071	ZIM1	126.33	2.04	<0.001	<0.001	6
ENSRNOG00000001153	PLA2G1B	16.51	1.97	<0.001	<0.001	2
ENSRNOG00000018399	CPNE6	84.38	1.84	<0.001	<0.001	4
ENSRNOG00000006622	CRY1	606.34	1.79	<0.001	<0.001	30
ENSRNOG00000008942	PCARE	14.21	1.76	<0.01	<0.05	<1
ENSRNOG00000059382	LOC684797	26.2	1.73	<0.001	<0.001	4
ENSRNOG00000058742	AABR07067023.1	8.59	1.71	<0.01	<0.05	<1
ENSRNOG00000002419	PLP1	305.83	1.68	<0.01	<0.05	13
ENSRNOG00000051758	LOC100910554	19.18	1.61	<0.001	<0.001	3
ENSRNOG00000046667	FOSB	12.44	1.6	<0.01	<0.05	<1
ENSRNOG00000013408	NPAS2	659.22	1.54	<0.001	<0.001	19
ENSRNOG00000026328	GPR137C	10.83	1.51	<0.001	<0.01	<1
ENSRNOG00000010529	THBS2	3797.34	1.51	<0.001	<0.001	84
ENSRNOG00000055437	AABR07027811.3	8.81	1.51	<0.01	<0.05	<1
ENSRNOG00000013092	LONRF3	21.58	1.46	<0.001	<0.001	<1
ENSRNOG00000005535	IKZF4	80.22	1.45	<0.001	<0.001	5
ENSRNOG00000010519	CYP39A1	53.22	1.45	<0.001	<0.001	2
ENSRNOG00000028630	KSR2	57.85	1.44	<0.001	<0.001	2
ENSRNOG00000016837	CKM	7.74	1.44	<0.01	<0.05	<1
ENSRNOG00000050979	UBAP1L	49.83	1.41	<0.001	<0.001	3
ENSRNOG00000059207	OAS3	10.83	1.39	<0.001	<0.01	<1
ENSRNOG00000053476	AABR07062350.1	8.69	1.37	<0.01	<0.05	<1
ENSRNOG00000015264	LRRC38	79.84	1.3	<0.001	<0.001	10
ENSRNOG00000021657	PLD6	44.97	1.29	<0.001	<0.001	6
ENSRNOG00000002139	CRACD	129.19	1.27	<0.001	<0.001	2
ENSRNOG00000058510	AC127140.1	8.35	1.25	<0.01	<0.05	<1
ENSRNOG00000000529	PIM1	53.18	1.24	<0.001	<0.001	4
ENSRNOG00000013656	LPAR1	68.52	1.21	<0.001	<0.001	2
ENSRNOG00000013309	PIK3AP1	1225.33	1.2	<0.001	<0.001	34
ENSRNOG00000041730	AABR07031182.1	80.49	1.2	<0.001	<0.001	<1
ENSRNOG00000003716	BATF3	15.64	1.19	<0.001	<0.01	1
ENSRNOG00000001389	IRS3	48.63	1.19	<0.001	<0.001	3
ENSRNOG00000018198	DAPK1	1134.23	1.18	<0.001	<0.001	25
ENSRNOG00000012795	CABLES1	654.09	1.16	<0.001	<0.001	29
ENSRNOG00000020864	KIRREL2	251.02	1.15	<0.001	<0.01	10
ENSRNOG00000056553	RDH12	27.61	1.13	<0.001	<0.01	3
ENSRNOG00000016469	FXYD2	30.94	1.13	<0.01	<0.05	5
ENSRNOG00000055197	AABR07027872.1	22.97	1.12	<0.001	<0.01	2
ENSRNOG00000007793	PNRC1	1065.9	1.12	<0.001	<0.001	73
ENSRNOG00000025235	TMEM130	438.38	1.1	<0.001	<0.001	20
ENSRNOG00000009522	ADRA1A	39.15	1.1	<0.001	<0.001	2
ENSRNOG00000014340	PDCD7	2460.85	1.08	<0.001	<0.001	141
ENSRNOG00000018760	MPP7	600.91	1.07	<0.001	<0.001	33
ENSRNOG00000047307	CNTFR	394.34	1.06	<0.001	<0.001	27
ENSRNOG00000021782	ZSCAN10	757.12	1.06	<0.001	<0.001	34
ENSRNOG00000062084	LOC680491	16.07	1.04	<0.01	<0.05	<1
ENSRNOG00000051383	SRSF12	137.9	1.03	<0.001	<0.001	6
ENSRNOG00000043031	RD3L	443.66	1.02	<0.001	<0.001	42
ENSRNOG00000021812	SCX	602.25	1.01	<0.001	<0.001	89
ENSRNOG00000016872	PLPPR4	444.76	1.01	<0.001	<0.001	9
ENSRNOG00000057865	PRSS16	29.44	1	<0.001	<0.01	<1
ENSRNOG00000018294	HSPA5	27343.8	1	<0.001	<0.001	1491
ENSRNOG00000056279	AC115369.1	13.44	1	<0.01	<0.05	<1
ENSRNOG00000028975	HIST2H3C2	21.33	1	<0.01	<0.05	17
ENSRNOG00000014791	PEG3	8221.47	0.98	<0.001	<0.001	120
ENSRNOG00000018282	GDA	145.75	0.97	<0.001	<0.001	11
ENSRNOG00000001915	CHODL	13.56	0.97	<0.01	<0.05	<1
ENSRNOG00000013465	TEPP	21.55	0.96	<0.001	<0.01	<1
ENSRNOG00000049282	OAS2	35.12	0.93	<0.001	<0.001	<1
ENSRNOG00000007490	GABRR2	152.36	0.93	<0.001	<0.001	10
ENSRNOG00000012286	IL20RA	22.91	0.93	<0.01	<0.05	1
ENSRNOG00000048353	APEG3	1064.76	0.92	<0.001	<0.001	104
ENSRNOG00000010944	HYOU1	3456.6	0.91	<0.001	<0.001	96
ENSRNOG00000003787	LCORL	31.43	0.91	<0.001	<0.001	3
ENSRNOG00000012284	KHDRBS2	57.95	0.91	<0.001	<0.001	4
ENSRNOG00000006228	PDIA4	2270.42	0.91	<0.001	<0.001	138
ENSRNOG00000011420	MTMR7	423.85	0.91	<0.001	<0.001	23
ENSRNOG00000053537	AABR07070131.1	11.14	0.91	<0.01	<0.05	<1
ENSRNOG00000049714	ASAP3	451.55	0.9	<0.001	<0.001	16
ENSRNOG00000033740	LURAP1L	180.23	0.9	<0.001	<0.001	19
ENSRNOG00000059406	IER5	1118.14	0.89	<0.001	<0.001	85
ENSRNOG00000020247	CNIH2	27.51	0.88	<0.01	<0.01	2
ENSRNOG00000005450	LSM11	16.98	0.88	<0.01	<0.05	2
ENSRNOG00000005413	CREB3L1	766.91	0.87	<0.001	<0.001	39
ENSRNOG00000032048	ZFP462	1170.31	0.86	<0.001	<0.001	15
ENSRNOG00000059714	HSP90AA1	1508.06	0.86	<0.001	<0.001	1176
ENSRNOG00000001452	FZD9	79.41	0.85	<0.01	<0.05	5
ENSRNOG00000011401	USP50	27.72	0.84	<0.001	<0.01	<1
ENSRNOG00000016728	TIAM2	197.5	0.83	<0.001	<0.001	3
ENSRNOG00000036833	ZFP385A	1736.17	0.83	<0.001	<0.001	102
ENSRNOG00000061147	FAM189A2	858.51	0.83	<0.001	<0.001	60
ENSRNOG00000005932	MEGF9	1705.45	0.82	<0.001	<0.001	68
ENSRNOG00000017528	GPR157	113.21	0.82	<0.001	<0.001	5
ENSRNOG00000055739	AABR07027752.1	15.14	0.81	<0.01	<0.05	<1
ENSRNOG00000005634	AABR07047872.1	219.46	0.8	<0.001	<0.001	13
ENSRNOG00000012701	MAP7	673.66	0.8	<0.001	<0.001	20
ENSRNOG00000026963	HSP90B1	17970.6	0.8	<0.001	<0.001	764
ENSRNOG00000021128	KCNJ11	243.03	0.8	<0.001	<0.001	10
ENSRNOG00000006204	SLC30A3	145.76	0.79	<0.001	<0.001	9
ENSRNOG00000059857	RND1	34.77	0.78	<0.001	<0.01	3
ENSRNOG00000007034	HIPK2	2126.93	0.78	<0.001	<0.001	51
ENSRNOG00000010116	LEO1	806.44	0.78	<0.001	<0.001	40
ENSRNOG00000006403	NECTIN1	260.45	0.78	<0.001	<0.001	6
ENSRNOG00000036828	PDE1B	225.17	0.78	<0.001	<0.001	3
ENSRNOG00000007687	SEMA7A	849.51	0.77	<0.001	<0.01	44
ENSRNOG00000043128	ARMCX4	737.32	0.77	<0.001	<0.001	12
ENSRNOG00000006952	PREX1	2379.48	0.77	<0.001	<0.001	56
ENSRNOG00000021847	SKA3	112.02	0.77	<0.001	<0.001	2
ENSRNOG00000056955	BICDL1	589.61	0.77	<0.001	<0.001	28
ENSRNOG00000061450	HOMER2	54.98	0.76	<0.001	<0.01	2
ENSRNOG00000003219	TRIM16	57.76	0.76	<0.001	<0.01	2
ENSRNOG00000002175	CLOCK	1738.68	0.76	<0.001	<0.001	29
ENSRNOG00000001854	TMTC1	1223.29	0.76	<0.001	<0.001	44
ENSRNOG00000003073	GPR161	47.63	0.75	<0.001	<0.01	2
ENSRNOG00000053081	LOC102548682	30.33	0.75	<0.01	<0.01	17
ENSRNOG00000057729	STRIP2	6487.86	0.75	<0.001	<0.001	186
ENSRNOG00000016584	MAMDC4	61.28	0.75	<0.001	<0.001	<1
ENSRNOG00000055426	RAB42	23.66	0.75	<0.01	<0.05	2
ENSRNOG00000010161	MYO10	1354.31	0.74	<0.001	<0.001	24
ENSRNOG00000057347	CEBPB	549.64	0.74	<0.001	<0.001	66
ENSRNOG00000001926	CLDN1	4890.94	0.73	<0.001	<0.001	192
ENSRNOG00000057556	PDZRN3	475.15	0.73	<0.001	<0.001	15
ENSRNOG00000018086	SLC22A8	3862.46	0.73	<0.001	<0.001	225
ENSRNOG00000004659	CRELD2	798.18	0.72	<0.001	<0.001	53
ENSRNOG00000047967	ARHGEF19	479.69	0.71	<0.001	<0.001	16
ENSRNOG00000019342	SULT1A1	935.6	0.71	<0.001	<0.001	120
ENSRNOG00000010986	CMTM7	187.55	0.71	<0.01	<0.05	7
ENSRNOG00000026965	TMEM140	378.93	0.7	<0.001	<0.001	29
ENSRNOG00000060348	ZDHHC23	328.36	0.7	<0.001	<0.001	8
ENSRNOG00000012521	SHISA2	548.11	0.7	<0.01	<0.05	62
ENSRNOG00000046862	LOC108348137	76.32	0.69	<0.001	<0.001	36
ENSRNOG00000048264	H4F3	97.37	0.69	<0.001	<0.001	17
ENSRNOG00000057700	HIST1H2AN	22.58	0.69	<0.01	<0.05	<1
ENSRNOG00000061185	LOC102548682	23.59	0.69	<0.01	<0.05	9
ENSRNOG00000011268	CHD5	185.28	0.69	<0.01	<0.05	3
ENSRNOG00000002227	KIT	449.96	0.68	<0.001	<0.001	11
ENSRNOG00000004317	VIPR2	53.08	0.67	<0.001	<0.01	2
ENSRNOG00000021402	ANKRD53	104.04	0.67	<0.001	<0.001	2
ENSRNOG00000000521	CDKN1A	4633.44	0.67	<0.001	<0.001	541
ENSRNOG00000010350	RCAN2	71.16	0.67	<0.01	<0.05	3
ENSRNOG00000005546	AABR07057196.1	115.37	0.66	<0.001	<0.001	11
ENSRNOG00000062231	AABR07037451.2	464.47	0.66	<0.001	<0.001	9
ENSRNOG00000009258	CDK6	120.89	0.66	<0.001	<0.001	8
ENSRNOG00000029049	ZDHHC14	153.54	0.66	<0.001	<0.001	7
ENSRNOG00000012333	KBTBD11	223.77	0.66	<0.001	<0.001	7
ENSRNOG00000013166	WNT4	76.62	0.66	<0.01	<0.05	4
ENSRNOG00000003479	RNF150	343.47	0.65	<0.001	<0.001	19
ENSRNOG00000021611	CLIP2	506.4	0.65	<0.001	<0.001	13
ENSRNOG00000029450	AABR07058422.1	163.72	0.64	<0.001	<0.01	9
ENSRNOG00000002191	LOC498368	44.07	0.64	<0.001	<0.01	2
ENSRNOG00000028357	LRRC14B	52.74	0.64	<0.001	<0.01	1
ENSRNOG00000017913	ATG16L1	2361.37	0.64	<0.001	<0.01	94
ENSRNOG00000053272	CHI3L1	229.67	0.64	<0.001	<0.001	19
ENSRNOG00000000158	CDO1	100.2	0.64	<0.01	<0.05	9
ENSRNOG00000039596	PROB1	61.5	0.63	<0.001	<0.001	3
ENSRNOG00000013884	PSD3	223.59	0.63	<0.001	<0.001	10
ENSRNOG00000016123	RNF144B	240.86	0.63	<0.001	<0.001	5
ENSRNOG00000004322	SH3KBP1	1393.91	0.63	<0.001	<0.001	56
ENSRNOG00000023459	LURAP1	100.29	0.63	<0.001	<0.001	8
ENSRNOG00000003300	BTG2	406.01	0.63	<0.001	<0.001	22
ENSRNOG00000005491	BEST3	484.98	0.62	<0.001	<0.01	19
ENSRNOG00000049985	GPRASP1	1937.45	0.62	<0.001	<0.001	38
ENSRNOG00000047604	KBTBD6	51.82	0.62	<0.01	<0.05	15
ENSRNOG00000014385	WNT2B	48.06	0.62	<0.01	<0.05	2
ENSRNOG00000011856	LOC108348154	96.34	0.61	<0.001	<0.01	10
ENSRNOG00000023492	GREB1L	199.59	0.61	<0.001	<0.01	6
ENSRNOG00000014201	MANF	2466.97	0.61	<0.001	<0.001	545
ENSRNOG00000023381	PROCA1	151.39	0.61	<0.001	<0.001	7
ENSRNOG00000010951	CMTM6	1591.55	0.61	<0.001	<0.001	69
ENSRNOG00000003029	CALR	26349.1	0.61	<0.001	<0.001	1724
ENSRNOG00000013836	ARHGAP17	1120.23	0.6	<0.001	<0.001	41
ENSRNOG00000001198	FAM222A	459.07	0.6	<0.001	<0.001	29
ENSRNOG00000001247	CLIP1	1730.3	0.6	<0.001	<0.001	38
ENSRNOG00000006444	FKBP4	2758.45	0.6	<0.001	<0.001	118
ENSRNOG00000003893	CCNJL	72.6	0.6	<0.01	<0.05	3
ENSRNOG00000056259	AC109427.1	75.71	0.59	<0.001	<0.01	28
ENSRNOG00000011032	LHFPL2	1507.36	0.59	<0.001	<0.001	45
ENSRNOG00000014135	RAB11FIP4	1439.89	0.59	<0.001	<0.001	50
ENSRNOG00000000123	RNF19B	306.52	0.59	<0.001	<0.001	16
ENSRNOG00000011621	HNRNPC	621.75	0.59	<0.001	<0.001	168
ENSRNOG00000029740	SLC35G1	176.13	0.58	<0.001	<0.01	16
ENSRNOG00000014937	LRRC71	275.14	0.58	<0.001	<0.001	42
ENSRNOG00000016758	LOXL2	294.78	0.58	<0.001	<0.001	18
ENSRNOG00000058111	ITGA2	182.42	0.58	<0.001	<0.001	6
ENSRNOG00000011000	RIMS1	70.39	0.57	<0.01	<0.05	1
ENSRNOG00000051100	AABR07021547.1	2382.88	0.56	<0.001	<0.001	224
ENSRNOG00000054770	RDH11	2044.25	0.56	<0.001	<0.001	180
ENSRNOG00000014856	ETNK1	7082.04	0.56	<0.001	<0.001	142
ENSRNOG00000046744	ANKRD29	233.43	0.56	<0.001	<0.001	13
ENSRNOG00000011789	CDON	550.66	0.56	<0.001	<0.001	11
ENSRNOG00000017193	LINGO1	192.72	0.56	<0.001	<0.001	10
ENSRNOG00000042094	PRR13	548.77	0.56	<0.001	<0.001	71
ENSRNOG00000007496	MTMR4	1008.69	0.56	<0.001	<0.001	24
ENSRNOG00000003491	PRKCA	125.52	0.56	<0.001	<0.001	5
ENSRNOG00000045639	RGD1560883	87.87	0.55	<0.001	<0.01	3
ENSRNOG00000019958	TMEM151B	111.65	0.55	<0.001	<0.01	9
ENSRNOG00000014859	RNF152	2325.07	0.55	<0.001	<0.001	42
ENSRNOG00000012375	INPP1	313.56	0.55	<0.001	<0.001	17
ENSRNOG00000007732	SLC35C1	384.68	0.55	<0.001	<0.001	15
ENSRNOG00000011696	LIFR	567.67	0.55	<0.001	<0.001	13
ENSRNOG00000056716	ZBTB20	203.97	0.55	<0.001	<0.001	6
ENSRNOG00000057557	PRLR	3720.52	0.55	<0.001	<0.001	271
ENSRNOG00000023546	HSPB1	1238.95	0.55	<0.001	<0.001	265
ENSRNOG00000010947	MMP14	5651.53	0.55	<0.001	<0.001	281
ENSRNOG00000016196	DLGAP1	2696.07	0.55	<0.001	<0.001	83
ENSRNOG00000042333	DNAL1	1214.95	0.54	<0.001	<0.01	54
ENSRNOG00000012356	SLC36A1	370.81	0.54	<0.001	<0.001	19
ENSRNOG00000025970	AABR07068127.1	213.1	0.54	<0.01	<0.05	11
ENSRNOG00000008713	SLC41A2	128.55	0.53	<0.001	<0.01	3
ENSRNOG00000015670	STX7	377.77	0.53	<0.001	<0.001	101
ENSRNOG00000024039	SERINC5	2773.91	0.53	<0.001	<0.001	58
ENSRNOG00000020344	SNTB2	452.26	0.53	<0.001	<0.001	32
ENSRNOG00000039300	AHCYL2	18195.7	0.53	<0.001	<0.001	391
ENSRNOG00000002660	MAGEE1	132.27	0.53	<0.001	<0.001	5
ENSRNOG00000000245	SLC16A6	2161.81	0.53	<0.001	<0.001	121
ENSRNOG00000004873	PRKCH	252.89	0.53	<0.001	<0.001	13
ENSRNOG00000002979	TBX19	37.13	0.53	<0.01	<0.05	2
ENSRNOG00000028586	MCPH1	37.91	0.53	<0.01	<0.05	1
ENSRNOG00000045829	THBS1	604.68	0.52	<0.001	<0.01	15
ENSRNOG00000000902	HSPH1	5327.5	0.52	<0.001	<0.001	189
ENSRNOG00000015517	ZFP444	1279.21	0.52	<0.001	<0.001	53
ENSRNOG00000029826	CEP164	858.63	0.52	<0.001	<0.001	21
ENSRNOG00000037604	ASCC3	790.02	0.52	<0.001	<0.001	13
ENSRNOG00000023177	ESRP2	332.11	0.52	<0.001	<0.001	10
ENSRNOG00000006729	SLC24A4	3619.18	0.52	<0.001	<0.001	164
ENSRNOG00000006814	KLRG2	56.13	0.52	<0.01	<0.05	4
ENSRNOG00000018485	GPR155	151.74	0.52	<0.01	<0.05	4
ENSRNOG00000054360	TSPAN11	191.25	0.52	<0.01	<0.05	7
ENSRNOG00000015997	CCDC106	180.77	0.51	<0.001	<0.01	5
ENSRNOG00000016167	SPATA2L	105	0.51	<0.001	<0.01	4
ENSRNOG00000018019	HSPA12A	499.59	0.51	<0.001	<0.001	10
ENSRNOG00000011431	MFHAS1	201.37	0.51	<0.001	<0.001	8
ENSRNOG00000014650	SEMA4G	77.33	0.51	<0.01	<0.05	2
ENSRNOG00000061845	CTTNBP2	126.9	0.51	<0.01	<0.05	2
ENSRNOG00000012593	MMEL1	307.17	0.51	<0.01	<0.05	11
ENSRNOG00000021157	CTSS	617.7	0.5	<0.001	<0.01	39
ENSRNOG00000012546	FRMPD1	323.17	0.5	<0.001	<0.01	10
ENSRNOG00000012671	GAN	91.74	0.5	<0.001	<0.01	4
ENSRNOG00000025052	STARD5	495.21	0.5	<0.001	<0.01	57
ENSRNOG00000005987	SUOX	327.16	0.5	<0.001	<0.001	21
ENSRNOG00000003177	MAT2B	2173.49	0.5	<0.001	<0.001	171
ENSRNOG00000002764	METTL16	632.13	0.5	<0.001	<0.001	36
ENSRNOG00000006509	SRGAP3	992.35	0.5	<0.001	<0.001	22
ENSRNOG00000002736	RABGAP1L	783.88	0.5	<0.001	<0.001	12
ENSRNOG00000019834	HSP90AB1	23869.3	0.5	<0.001	<0.001	1325
ENSRNOG00000059362	HAS3	42.06	0.5	<0.01	<0.05	<1
ENSRNOG00000023008	FAM131C	466.3	0.5	<0.01	<0.05	38
ENSRNOG00000047966	HSPA1L	153.12	0.49	<0.001	<0.01	9
ENSRNOG00000018145	CRAT	1129.49	0.49	<0.001	<0.001	58
ENSRNOG00000001227	ADARB1	1702.25	0.49	<0.001	<0.001	43
ENSRNOG00000008225	AABR07064349.1	96.63	0.48	<0.001	<0.01	4
ENSRNOG00000008533	AGO2	390.49	0.48	<0.001	<0.01	15
ENSRNOG00000006010	SLC6A20	1022.85	0.48	<0.001	<0.01	71
ENSRNOG00000015699	LMAN2L	911.08	0.48	<0.001	<0.001	87
ENSRNOG00000052395	AABR07071395.1	326.31	0.48	<0.001	<0.001	25
ENSRNOG00000027089	ELL2	316.25	0.48	<0.001	<0.001	18
ENSRNOG00000008765	ZFHX4	348.21	0.48	<0.001	<0.001	3
ENSRNOG00000010819	HSPA4L	2630.33	0.48	<0.001	<0.001	128
ENSRNOG00000017500	MTSS2	2304.47	0.48	<0.001	<0.001	79
ENSRNOG00000009381	MAPK6	3976.75	0.48	<0.001	<0.001	125
ENSRNOG00000019361	INPP5J	75.95	0.48	<0.01	<0.05	3
ENSRNOG00000010298	XBP1	1248.46	0.47	<0.001	<0.01	103
ENSRNOG00000017939	CHN1	444.6	0.47	<0.001	<0.01	16
ENSRNOG00000014882	FGF11	149.77	0.47	<0.001	<0.01	7
ENSRNOG00000062009	AC119762.6	101.17	0.47	<0.01	<0.01	11
ENSRNOG00000002851	FAM104A	974.85	0.47	<0.001	<0.001	53
ENSRNOG00000023538	ALDH5A1	1562.54	0.47	<0.001	<0.001	33
ENSRNOG00000058973	ATAD2B	492.11	0.47	<0.001	<0.001	11
ENSRNOG00000000861	ZIC3	556.25	0.47	<0.001	<0.001	19
ENSRNOG00000056106	DIP2B	663.11	0.47	<0.001	<0.001	11
ENSRNOG00000001709	AP2M1	4859.56	0.47	<0.001	<0.001	411
ENSRNOG00000032659	PLCL1	2692.56	0.47	<0.001	<0.001	78
ENSRNOG00000019750	KCNA1	473.77	0.47	<0.001	<0.001	34
ENSRNOG00000049575	ATN1	94.41	0.46	<0.001	<0.01	65
ENSRNOG00000020929	LIN37	161.44	0.46	<0.001	<0.01	23
ENSRNOG00000009145	KLF12	241.25	0.46	<0.001	<0.001	12
ENSRNOG00000006644	KDM4C	343.01	0.46	<0.001	<0.001	14
ENSRNOG00000009137	UBXN2B	459.65	0.46	<0.001	<0.001	12
ENSRNOG00000009341	HIVEP3	133.77	0.46	<0.001	<0.001	1
ENSRNOG00000017930	LPCAT1	405.97	0.46	<0.001	<0.001	14
ENSRNOG00000004165	PRKD1	141.45	0.46	<0.001	<0.001	6
ENSRNOG00000003554	PIGA	103.68	0.46	<0.01	<0.05	4
ENSRNOG00000057778	AC094348.6	90.49	0.46	<0.01	<0.05	<1
ENSRNOG00000021384	ANKRD44	133.47	0.45	<0.001	<0.01	4
ENSRNOG00000019506	DNAJB2	1341.29	0.45	<0.001	<0.001	97
ENSRNOG00000003732	FLRT2	669.44	0.45	<0.001	<0.001	27
ENSRNOG00000003455	ZFP13	631.04	0.45	<0.001	<0.001	27
ENSRNOG00000003019	UBN1	1183.33	0.45	<0.001	<0.001	23
ENSRNOG00000013089	KIF13B	799.02	0.45	<0.001	<0.001	17
ENSRNOG00000024376	ZFP111	195.39	0.45	<0.001	<0.001	11
ENSRNOG00000026643	CHORDC1	1934.06	0.45	<0.001	<0.001	78
ENSRNOG00000020640	ZBTB7B	929.93	0.45	<0.001	<0.001	48
ENSRNOG00000005124	PLEKHH2	401.9	0.45	<0.001	<0.001	10
ENSRNOG00000014171	TNFSF13	323.88	0.45	<0.001	<0.001	25
ENSRNOG00000016791	CHKA	807.71	0.45	<0.001	<0.001	47
ENSRNOG00000005811	LOC688655	117.97	0.45	<0.01	<0.05	1
ENSRNOG00000013170	IL13RA1	146.96	0.44	<0.001	<0.01	17
ENSRNOG00000061946	AABR07039140.1	147.44	0.44	<0.001	<0.01	<1
ENSRNOG00000009358	OSGIN2	139.05	0.44	<0.001	<0.01	8
ENSRNOG00000000034	NUAK2	276.4	0.44	<0.001	<0.01	12
ENSRNOG00000006569	ITGB8	3738.74	0.44	<0.001	<0.001	161
ENSRNOG00000004494	LTA4H	1031.32	0.44	<0.001	<0.001	69
ENSRNOG00000014945	KPNA3	491.19	0.44	<0.001	<0.001	28
ENSRNOG00000021237	RGD1565616	1194.65	0.44	<0.001	<0.001	27
ENSRNOG00000024641	LOC100910838	134.39	0.44	<0.001	<0.001	12
ENSRNOG00000061080	KMT2C	551.49	0.44	<0.001	<0.001	9
ENSRNOG00000013317	RGD1565222	159.46	0.44	<0.001	<0.001	7
ENSRNOG00000022802	TMEM184B	3342.48	0.44	<0.001	<0.001	139
ENSRNOG00000012089	CSTF3	318.92	0.44	<0.001	<0.001	106
ENSRNOG00000020703	SIPA1L3	4564.1	0.44	<0.001	<0.001	68
ENSRNOG00000004464	SEL1L	3351.14	0.44	<0.001	<0.001	66
ENSRNOG00000017233	MMACHC	290.05	0.44	<0.001	<0.001	16
ENSRNOG00000012470	ZC3H12C	237.67	0.44	<0.001	<0.001	12
ENSRNOG00000009740	SLCO1C1	10639.8	0.44	<0.001	<0.001	497
ENSRNOG00000025539	VPS13A	282.87	0.44	<0.01	<0.05	5
ENSRNOG00000008237	UNC13B	425.73	0.43	<0.001	<0.01	8
ENSRNOG00000004332	EGFR	161.66	0.43	<0.001	<0.01	4
ENSRNOG00000008051	ITPK1	1871.43	0.43	<0.001	<0.001	137
ENSRNOG00000021032	SPHK2	986.31	0.43	<0.001	<0.001	50
ENSRNOG00000006557	CYFIP2	1465.74	0.43	<0.001	<0.001	30
ENSRNOG00000003882	CEP350	1308.96	0.43	<0.001	<0.001	28
ENSRNOG00000027151	LRRC58	2615.08	0.43	<0.001	<0.001	236
ENSRNOG00000015736	DHRS3	2833.89	0.43	<0.001	<0.001	169
ENSRNOG00000009401	LMO2	1006.54	0.43	<0.001	<0.001	79
ENSRNOG00000005865	ITPRID2	2812.85	0.43	<0.001	<0.001	65
ENSRNOG00000007218	LEAP2	162.42	0.43	<0.001	<0.001	<1
ENSRNOG00000010362	ANXA2	3144.82	0.43	<0.001	<0.001	340
ENSRNOG00000014718	ACSL3	4040.43	0.43	<0.001	<0.001	180
ENSRNOG00000020956	BCAT2	649.12	0.43	<0.001	<0.001	58
ENSRNOG00000014901	UGGT1	2383.26	0.43	<0.001	<0.001	34
ENSRNOG00000001706	KALRN	2634.51	0.43	<0.001	<0.001	22
ENSRNOG00000015480	PRKCZ	1786.06	0.43	<0.001	<0.001	58
ENSRNOG00000013194	RPS6KA2	1338.98	0.43	<0.001	<0.001	30
ENSRNOG00000060572	TLK1	99.77	0.43	<0.01	<0.05	13
ENSRNOG00000047699	SNAI2	73.69	0.43	<0.01	<0.05	5
ENSRNOG00000019884	LOC103691238	68.4	0.43	<0.01	<0.05	5
ENSRNOG00000004207	EML5	290.12	0.43	<0.01	<0.05	4
ENSRNOG00000031669	LPP	114.11	0.43	<0.01	<0.05	5
ENSRNOG00000003614	MGAT5	124.74	0.43	<0.01	<0.05	7
ENSRNOG00000050655	P4HA1	1446.98	0.42	<0.001	<0.01	74
ENSRNOG00000052142	AHSA2	257.79	0.42	<0.001	<0.01	20
ENSRNOG00000045649	ARRDC3	131.08	0.42	<0.001	<0.01	9
ENSRNOG00000027849	WIPF2	272.36	0.42	<0.001	<0.01	14
ENSRNOG00000020424	PLPP4	274.64	0.42	<0.001	<0.01	4
ENSRNOG00000008377	WDTC1	1016.95	0.42	<0.001	<0.001	27
ENSRNOG00000014872	SEC24D	737.39	0.42	<0.001	<0.001	25
ENSRNOG00000017791	ARHGAP12	798.4	0.42	<0.001	<0.001	23
ENSRNOG00000007894	MPDZ	1193.69	0.42	<0.001	<0.001	20
ENSRNOG00000057794	ADAMTS5	464.55	0.42	<0.001	<0.001	18
ENSRNOG00000032398	RGD1562136	182.17	0.42	<0.001	<0.001	9
ENSRNOG00000050204	NAIF1	151.87	0.42	<0.001	<0.001	7
ENSRNOG00000014137	FBLN1	3125.7	0.42	<0.001	<0.001	165
ENSRNOG00000026217	ARMC2	865.87	0.42	<0.001	<0.001	27
ENSRNOG00000020044	MOB2	697.89	0.42	<0.001	<0.001	61
ENSRNOG00000058618	DCST2	362.49	0.42	<0.001	<0.001	12
ENSRNOG00000000316	SOBP	306.19	0.42	<0.001	<0.001	14
ENSRNOG00000031700	MAP3K5	439.58	0.42	<0.001	<0.001	11
ENSRNOG00000014761	RASD2	487.62	0.42	<0.01	<0.05	18
ENSRNOG00000000417	NUMA1	2203.8	0.41	<0.001	<0.001	41
ENSRNOG00000021437	AABR07073181.1	1899.44	0.41	<0.001	<0.001	31
ENSRNOG00000005447	YPEL2	341.64	0.41	<0.001	<0.001	20
ENSRNOG00000021156	VEGFB	1737.6	0.41	<0.001	<0.001	90
ENSRNOG00000002275	FIP1L1	873.23	0.41	<0.001	<0.001	51
ENSRNOG00000030091	DUSP14	441.08	0.41	<0.001	<0.001	101
ENSRNOG00000025155	LMTK2	1894.83	0.41	<0.001	<0.001	32
ENSRNOG00000019490	SLC20A2	8562.97	0.41	<0.001	<0.001	311
ENSRNOG00000058586	TYRO3	2267.72	0.41	<0.001	<0.001	83
ENSRNOG00000001073	RGD1563482	70.38	0.41	<0.01	<0.05	12
ENSRNOG00000020704	TKFC	210.71	0.41	<0.01	<0.05	12
ENSRNOG00000002331	ALDH3A1	116.3	0.41	<0.01	<0.05	9
ENSRNOG00000031760	FMN1	105.19	0.41	<0.01	<0.05	3
ENSRNOG00000045948	ARL10	116.2	0.4	<0.01	<0.01	8
ENSRNOG00000006139	STX18	1908.31	0.4	<0.001	<0.001	151
ENSRNOG00000051671	HERC1	2437.59	0.4	<0.001	<0.001	20
ENSRNOG00000023851	IGSF3	543.28	0.4	<0.001	<0.001	9
ENSRNOG00000046500	IRGQ	179.14	0.4	<0.001	<0.001	12
ENSRNOG00000042519	PEAK1	648.02	0.4	<0.001	<0.001	11
ENSRNOG00000027833	FNIP2	412.65	0.4	<0.001	<0.001	11
ENSRNOG00000002408	RBM47	2525.27	0.4	<0.001	<0.001	130
ENSRNOG00000014341	BTBD10	2174.46	0.4	<0.001	<0.001	121
ENSRNOG00000014243	PEAR1	2272.77	0.4	<0.001	<0.001	64
ENSRNOG00000018220	PDE4DIP	1943.93	0.4	<0.001	<0.001	28
ENSRNOG00000008177	PIM2	316.37	0.4	<0.001	<0.001	14
ENSRNOG00000046420	AABR07006458.1	91.53	0.4	<0.01	<0.05	9
ENSRNOG00000049989	WDCP	78.57	0.4	<0.01	<0.05	5
ENSRNOG00000008652	PHIP	214.24	0.4	<0.01	<0.05	5
ENSRNOG00000009712	GALE	214.91	0.39	<0.001	<0.01	21
ENSRNOG00000007606	RNF43	213.44	0.39	<0.001	<0.01	10
ENSRNOG00000009571	WIPF3	3508.06	0.39	<0.001	<0.001	109
ENSRNOG00000001156	MSI1	1633.3	0.39	<0.001	<0.001	61
ENSRNOG00000037951	AABR07039210.1	636.14	0.39	<0.001	<0.001	36
ENSRNOG00000000955	LNX2	333.52	0.39	<0.001	<0.001	9
ENSRNOG00000047436	CABYR	221.1	0.39	<0.001	<0.001	6
ENSRNOG00000014182	TNS1	4566.96	0.39	<0.001	<0.001	86
ENSRNOG00000002520	LITAF	716.09	0.39	<0.001	<0.001	44
ENSRNOG00000006965	AFF4	2785.49	0.39	<0.001	<0.001	35
ENSRNOG00000003847	GID4	1230.87	0.39	<0.001	<0.001	31
ENSRNOG00000012428	MAF	661.63	0.39	<0.001	<0.001	41
ENSRNOG00000032735	SREK1	677.82	0.39	<0.001	<0.001	35
ENSRNOG00000014311	SLC7A8	3273.85	0.39	<0.001	<0.001	97
ENSRNOG00000001195	TRPV4	3332.83	0.39	<0.001	<0.001	139
ENSRNOG00000003066	WNT9A	114.85	0.39	<0.01	<0.05	16
ENSRNOG00000059894	HMMR	108.99	0.39	<0.01	<0.05	5
ENSRNOG00000006670	RAI2	83.77	0.39	<0.01	<0.05	4
ENSRNOG00000036980	ZGRF1	107.94	0.39	<0.01	<0.05	2
ENSRNOG00000003284	EPN3	2396.78	0.38	<0.001	<0.001	145
ENSRNOG00000051487	KREMEN1	2759.39	0.38	<0.001	<0.001	73
ENSRNOG00000015582	ME2	1280.63	0.38	<0.001	<0.001	59
ENSRNOG00000013969	AHI1	1226.52	0.38	<0.001	<0.001	46
ENSRNOG00000057186	KCTD5	458.01	0.38	<0.001	<0.001	25
ENSRNOG00000008118	SYNC	472.36	0.38	<0.001	<0.001	23
ENSRNOG00000011922	STT3B	1521.85	0.38	<0.001	<0.001	54
ENSRNOG00000027891	DHRS11	417.14	0.38	<0.001	<0.001	37
ENSRNOG00000034013	ACACA	1009.31	0.38	<0.001	<0.001	18
ENSRNOG00000002708	PHF8	739.7	0.38	<0.001	<0.001	16
ENSRNOG00000027569	TRAPPC9	1889.87	0.38	<0.001	<0.001	51
ENSRNOG00000015133	KMT2A	827.7	0.38	<0.001	<0.001	8
ENSRNOG00000005492	HPCAL1	730.46	0.38	<0.001	<0.001	63
ENSRNOG00000009956	WNK1	2917.82	0.38	<0.001	<0.001	40
ENSRNOG00000005886	ZSCAN20	121.65	0.38	<0.01	<0.05	4
ENSRNOG00000000595	TRAF3IP2	125.19	0.37	<0.001	<0.01	8
ENSRNOG00000014452	ZFHX3	224.88	0.37	<0.001	<0.01	2
ENSRNOG00000017506	CLTB	4061.03	0.37	<0.001	<0.001	460
ENSRNOG00000014675	PI4K2A	873.14	0.37	<0.001	<0.001	66
ENSRNOG00000007426	TMEM64	437.2	0.37	<0.001	<0.001	48
ENSRNOG00000059008	SOCS7	196.54	0.37	<0.001	<0.001	10
ENSRNOG00000020696	PMVK	359.36	0.37	<0.001	<0.001	43
ENSRNOG00000024578	TTYH2	297.82	0.37	<0.001	<0.001	15
ENSRNOG00000018342	CTIF	570.18	0.37	<0.001	<0.001	15
ENSRNOG00000005076	BCORL1	234.18	0.37	<0.001	<0.001	4
ENSRNOG00000004162	PFKFB2	1093.18	0.37	<0.001	<0.001	43
ENSRNOG00000005616	NCOA3	1434.43	0.37	<0.001	<0.001	37
ENSRNOG00000020383	DAPK3	773.37	0.37	<0.001	<0.001	73
ENSRNOG00000054151	PUS10	202.15	0.36	<0.001	<0.01	10
ENSRNOG00000009613	SH3BGRL2	532.12	0.36	<0.001	<0.001	186
ENSRNOG00000003784	RILP	327.34	0.36	<0.001	<0.001	28
ENSRNOG00000009422	HMGCL	260.16	0.36	<0.001	<0.001	25
ENSRNOG00000010495	TTC17	828.16	0.36	<0.001	<0.001	23
ENSRNOG00000019140	BANP	408.58	0.36	<0.001	<0.001	19
ENSRNOG00000032339	RASL12	307.38	0.36	<0.001	<0.001	17
ENSRNOG00000040281	ZC3H10	253.89	0.36	<0.001	<0.001	17
ENSRNOG00000032391	ESYT2	960.17	0.36	<0.001	<0.001	34
ENSRNOG00000054264	NFATC3	952.25	0.36	<0.001	<0.001	25
ENSRNOG00000008519	DIPK2A	2114.69	0.36	<0.001	<0.001	68
ENSRNOG00000019069	NXF1	1111.67	0.36	<0.001	<0.001	58
ENSRNOG00000006462	ERO1A	483.41	0.36	<0.001	<0.001	23
ENSRNOG00000020058	CELSR2	1038.79	0.36	<0.001	<0.001	12
ENSRNOG00000051813	PYGO1	161.74	0.36	<0.01	<0.05	6
ENSRNOG00000057927	AABR07035796.1	186.56	0.36	<0.01	<0.05	3
ENSRNOG00000005215	KLHL4	112.74	0.36	<0.01	<0.05	4
ENSRNOG00000009346	ZBTB26	190.31	0.35	<0.001	<0.01	9
ENSRNOG00000025604	ATAD2	197.44	0.35	<0.001	<0.01	6
ENSRNOG00000049437	GPC1	891.88	0.35	<0.001	<0.01	34
ENSRNOG00000059016	TSPAN12	991.55	0.35	<0.001	<0.01	46
ENSRNOG00000001859	SDF2L1	1967.96	0.35	<0.001	<0.001	311
ENSRNOG00000005323	AABR07064873.1	2451.66	0.35	<0.001	<0.001	124
ENSRNOG00000018747	LOC102555457	2823.94	0.35	<0.001	<0.001	92
ENSRNOG00000005362	RAB3IP	1224.92	0.35	<0.001	<0.001	83
ENSRNOG00000008487	AMOTL2	1113.53	0.35	<0.001	<0.001	35
ENSRNOG00000019075	STAT5B	578.24	0.35	<0.001	<0.001	23
ENSRNOG00000030294	EML4	843.29	0.35	<0.001	<0.001	20
ENSRNOG00000014276	PLCE1	1225.49	0.35	<0.001	<0.001	17
ENSRNOG00000033169	CPEB4	889.27	0.35	<0.001	<0.001	36
ENSRNOG00000002750	RC3H1	773.74	0.35	<0.001	<0.001	22
ENSRNOG00000009836	RBM26	800.63	0.35	<0.001	<0.001	21
ENSRNOG00000014549	ARHGEF26	771.04	0.35	<0.001	<0.001	19
ENSRNOG00000016087	HARS2	2278.44	0.35	<0.001	<0.001	86
ENSRNOG00000001103	AABR07035437.1	188.55	0.35	<0.01	<0.05	7
ENSRNOG00000013388	PGAP1	173.69	0.35	<0.01	<0.05	6
ENSRNOG00000036827	PPP1R1A	7170.96	0.35	<0.01	<0.05	663
ENSRNOG00000011658	TEX30	95.59	0.35	<0.01	<0.05	5
ENSRNOG00000020546	LIPE	895.33	0.34	<0.001	<0.01	29
ENSRNOG00000004425	KLHDC1	236.87	0.34	<0.001	<0.01	10
ENSRNOG00000050562	ZFP449	246.77	0.34	<0.001	<0.01	9
ENSRNOG00000025634	ZFHX2	244.94	0.34	<0.001	<0.01	4
ENSRNOG00000010959	KLHL25	253.32	0.34	<0.001	<0.01	12
ENSRNOG00000005957	SLC4A7	517.44	0.34	<0.001	<0.01	16
ENSRNOG00000003031	ATP2B4	2594.16	0.34	<0.001	<0.01	43
ENSRNOG00000004160	PRPS2	6393.92	0.34	<0.01	<0.01	221
ENSRNOG00000023095	NPEPPS	3886.23	0.34	<0.001	<0.001	119
ENSRNOG00000017635	INPP5A	1676.65	0.34	<0.001	<0.001	71
ENSRNOG00000009414	CRELD1	934.97	0.34	<0.001	<0.001	57
ENSRNOG00000008711	MED24	1022.59	0.34	<0.001	<0.001	37
ENSRNOG00000009491	PHC3	537.76	0.34	<0.001	<0.001	21
ENSRNOG00000005506	ARHGEF5	855.29	0.34	<0.001	<0.001	19
ENSRNOG00000061121	WDFY3	1761.61	0.34	<0.001	<0.001	18
ENSRNOG00000012455	TARDBP	1796.91	0.34	<0.001	<0.001	121
ENSRNOG00000014382	C2CD5	830.06	0.34	<0.001	<0.001	22
ENSRNOG00000024780	MGC95210	313.37	0.34	<0.001	<0.001	5
ENSRNOG00000016023	KANK1	3067.58	0.34	<0.001	<0.001	81
ENSRNOG00000007430	SLX4IP	234.75	0.34	<0.001	<0.001	6
ENSRNOG00000008116	PLPP3	3164.64	0.34	<0.001	<0.001	123
ENSRNOG00000009832	SLC39A14	867.03	0.34	<0.001	<0.001	23
ENSRNOG00000011618	MMAA	162.06	0.34	<0.01	<0.05	6
ENSRNOG00000061099	AABR07033324.1	134.14	0.34	<0.01	<0.05	<1
ENSRNOG00000003195	CASKIN1	377.73	0.33	<0.001	<0.01	8
ENSRNOG00000013412	CREB1	205.36	0.33	<0.001	<0.01	19
ENSRNOG00000015654	GHR	366	0.33	<0.001	<0.01	26
ENSRNOG00000017163	PFKP	656.39	0.33	<0.001	<0.01	23
ENSRNOG00000014900	CREM	477.04	0.33	<0.01	<0.01	30
ENSRNOG00000009756	PACSIN2	2773.07	0.33	<0.001	<0.001	126
ENSRNOG00000031934	ENAH	1357.14	0.33	<0.001	<0.001	77
ENSRNOG00000010744	NRP1	3123.73	0.33	<0.001	<0.001	76
ENSRNOG00000011627	ZFR	1916.92	0.33	<0.001	<0.001	56
ENSRNOG00000004680	KIF5C	2087.65	0.33	<0.001	<0.001	49
ENSRNOG00000012420	BCL9L	1485.09	0.33	<0.001	<0.001	30
ENSRNOG00000026248	NMT2	442.3	0.33	<0.001	<0.001	28
ENSRNOG00000015430	NLGN2	935.67	0.33	<0.001	<0.001	25
ENSRNOG00000049128	NKTR	917.34	0.33	<0.001	<0.001	20
ENSRNOG00000024907	TNRC6B	1704.39	0.33	<0.001	<0.001	12
ENSRNOG00000062125	AOX3	348.98	0.33	<0.001	<0.001	9
ENSRNOG00000015222	TENT5C	420.98	0.33	<0.001	<0.001	28
ENSRNOG00000001352	HECTD4	1085	0.33	<0.001	<0.001	10
ENSRNOG00000017513	MIGA2	1511.93	0.33	<0.001	<0.001	74
ENSRNOG00000010881	TRAK2	2371	0.33	<0.001	<0.001	52
ENSRNOG00000000648	JMJD1C	1538.57	0.33	<0.001	<0.001	22
ENSRNOG00000058646	ZFP36L1	2570.02	0.33	<0.001	<0.001	94
ENSRNOG00000006110	JPH1	416.79	0.33	<0.01	<0.05	16
ENSRNOG00000021410	NEGR1	152.95	0.33	<0.01	<0.05	10
ENSRNOG00000055608	LOC102548695	117.77	0.33	<0.01	<0.05	5
ENSRNOG00000020538	AC121639.1	222.64	0.33	<0.01	<0.05	<1
ENSRNOG00000036859	GDPD5	241.44	0.33	<0.01	<0.05	8
ENSRNOG00000031916	TIMELESS	145.17	0.33	<0.01	<0.05	4
ENSRNOG00000033915	GPT	186.77	0.33	<0.01	<0.05	11
ENSRNOG00000008754	FLVCR2	140.4	0.33	<0.01	<0.05	5
ENSRNOG00000002418	TGFB2	9327.97	0.32	<0.001	<0.01	372
ENSRNOG00000005374	LYAR	225.99	0.32	<0.001	<0.01	18
ENSRNOG00000016303	ZFP236	335.14	0.32	<0.001	<0.01	7
ENSRNOG00000012802	TENM3	1241.42	0.32	<0.001	<0.01	19
ENSRNOG00000028623	AGPAT5	2318.82	0.32	<0.001	<0.01	105
ENSRNOG00000001138	TAOK3	371.62	0.32	<0.001	<0.01	14
ENSRNOG00000048981	AHSA1	1454.87	0.32	<0.001	<0.001	195
ENSRNOG00000010352	DNAJC3	2158.67	0.32	<0.001	<0.001	153
ENSRNOG00000016800	SS18	2721.73	0.32	<0.001	<0.001	118
ENSRNOG00000025244	TRRAP	2319.23	0.32	<0.001	<0.001	25
ENSRNOG00000027016	COBLL1	663.54	0.32	<0.001	<0.001	17
ENSRNOG00000027191	BIRC6	1152.28	0.32	<0.001	<0.001	12
ENSRNOG00000014844	KIF21A	439.66	0.32	<0.001	<0.001	11
ENSRNOG00000019316	SH3BP4	3033.59	0.32	<0.001	<0.001	83
ENSRNOG00000037658	GPRASP2	1565.22	0.32	<0.001	<0.001	67
ENSRNOG00000018356	TRIM3	541.95	0.32	<0.001	<0.001	24
ENSRNOG00000018745	SGSM3	532.06	0.32	<0.001	<0.001	23
ENSRNOG00000018183	UBR4	2810.14	0.32	<0.001	<0.001	22
ENSRNOG00000045665	AMIGO1	479.66	0.32	<0.001	<0.001	13
ENSRNOG00000050197	PDIA6	7866.52	0.32	<0.001	<0.001	619
ENSRNOG00000018898	MPI	425.47	0.32	<0.001	<0.001	35
ENSRNOG00000011425	PTPN3	836.23	0.32	<0.001	<0.001	23
ENSRNOG00000026415	COL14A1	340.71	0.32	<0.01	<0.05	6
ENSRNOG00000008949	SYNPO2L	924.92	0.32	<0.01	<0.05	36
ENSRNOG00000022975	NFAM1	603.38	0.32	<0.01	<0.05	23
ENSRNOG00000018070	RNF182	153.86	0.32	<0.01	<0.05	15
ENSRNOG00000014132	MYPOP	144.75	0.32	<0.01	<0.05	7
ENSRNOG00000042679	LCOR	234.75	0.32	<0.01	<0.05	6
ENSRNOG00000018960	AABR07001382.1	5084.34	0.31	<0.001	<0.01	47
ENSRNOG00000004951	KIF16B	1015.99	0.31	<0.001	<0.01	23
ENSRNOG00000011885	RHPN2	711.14	0.31	<0.001	<0.01	22
ENSRNOG00000002514	CCDC93	286.17	0.31	<0.001	<0.01	15
ENSRNOG00000046660	GPC6	280.44	0.31	<0.001	<0.01	15
ENSRNOG00000033176	ZRSR2	268.68	0.31	<0.001	<0.01	10
ENSRNOG00000010489	SAMD4A	272.35	0.31	<0.001	<0.01	8
ENSRNOG00000024689	HOPX	2019.84	0.31	<0.001	<0.01	323
ENSRNOG00000010748	MTUS1	5634.85	0.31	<0.001	<0.01	201
ENSRNOG00000039415	FCHSD1	186.26	0.31	<0.01	<0.01	3
ENSRNOG00000012106	DNAJA4	4567.16	0.31	<0.001	<0.001	255
ENSRNOG00000021441	RELN	13110.5	0.31	<0.001	<0.001	141
ENSRNOG00000004345	DAAM1	2961.94	0.31	<0.001	<0.001	56
ENSRNOG00000023993	KIF1A	2648.99	0.31	<0.001	<0.001	52
ENSRNOG00000024849	TOR1AIP2	1669.99	0.31	<0.001	<0.001	44
ENSRNOG00000050748	DPP9	897.82	0.31	<0.001	<0.001	36
ENSRNOG00000020347	NUP98	1805.54	0.31	<0.001	<0.001	34
ENSRNOG00000011308	UHRF2	521.62	0.31	<0.001	<0.001	19
ENSRNOG00000054080	CGNL1	18082.8	0.31	<0.001	<0.001	339
ENSRNOG00000006905	HECTD1	4800.35	0.31	<0.001	<0.001	68
ENSRNOG00000020330	WDR47	1805.54	0.31	<0.001	<0.001	55
ENSRNOG00000030355	MROH1	2220.31	0.31	<0.001	<0.001	52
ENSRNOG00000019995	DNAJC18	561.09	0.31	<0.001	<0.001	42
ENSRNOG00000005070	SPOPL	474.69	0.31	<0.001	<0.001	35
ENSRNOG00000008124	INTS8	828.24	0.31	<0.001	<0.001	29
ENSRNOG00000045535	RTL8A	1086.05	0.31	<0.001	<0.001	148
ENSRNOG00000013353	TMEM260	1013.04	0.31	<0.001	<0.001	25
ENSRNOG00000014768	GLIS3	679.76	0.31	<0.001	<0.001	24
ENSRNOG00000001285	ATP2A2	10395	0.31	<0.001	<0.001	261
ENSRNOG00000011059	TTBK2	310.8	0.31	<0.001	<0.001	10
ENSRNOG00000023627	CFAP74	201.25	0.31	<0.01	<0.05	6
ENSRNOG00000037225	TYMS	356.85	0.31	<0.01	<0.05	27
ENSRNOG00000018515	DET1	107.04	0.31	<0.01	<0.05	6
ENSRNOG00000021525	NBEAL1	156.44	0.31	<0.01	<0.05	2
ENSRNOG00000020828	PDE4A	148.92	0.31	<0.01	<0.05	4
ENSRNOG00000002572	CACYBP	4213.41	0.3	<0.001	<0.01	413
ENSRNOG00000014183	GNAQ	353.66	0.3	<0.001	<0.01	27
ENSRNOG00000003924	PI4K2B	359.13	0.3	<0.001	<0.01	25
ENSRNOG00000009639	ZRSR1	350.54	0.3	<0.001	<0.01	24
ENSRNOG00000038970	AABR07037410.1	181.15	0.3	<0.001	<0.01	19
ENSRNOG00000012568	MADD	836.55	0.3	<0.001	<0.01	16
ENSRNOG00000049758	TBC1D16	300.31	0.3	<0.001	<0.01	12
ENSRNOG00000050806	SPTY2D1	268.12	0.3	<0.001	<0.01	11
ENSRNOG00000010852	NUP205	478.75	0.3	<0.001	<0.01	10
ENSRNOG00000053145	VWA8	340.35	0.3	<0.001	<0.01	25
ENSRNOG00000010240	TENT5A	3877.57	0.3	<0.001	<0.01	134
ENSRNOG00000058882	EMD	330.36	0.3	<0.01	<0.01	34
ENSRNOG00000016935	MAPK1IP1	198.25	0.3	<0.01	<0.01	19
ENSRNOG00000059017	AC106292.2	2684.38	0.3	<0.001	<0.001	248
ENSRNOG00000014297	SDC4	3730.13	0.3	<0.001	<0.001	166
ENSRNOG00000025053	LRP1	14200.4	0.3	<0.001	<0.001	122
ENSRNOG00000023453	LRBA	1943.07	0.3	<0.001	<0.001	72
ENSRNOG00000024930	SMIM19	1384.19	0.3	<0.001	<0.001	59
ENSRNOG00000038766	LOC103694328	616.43	0.3	<0.001	<0.001	31
ENSRNOG00000052087	UBAP2	871.54	0.3	<0.001	<0.001	28
ENSRNOG00000006336	FYCO1	1224.67	0.3	<0.001	<0.001	21
ENSRNOG00000015886	CNNM4	472.96	0.3	<0.001	<0.001	16
ENSRNOG00000011572	KLC1	1262.49	0.3	<0.001	<0.001	104
ENSRNOG00000030225	CLPX	1376.69	0.3	<0.001	<0.001	71
ENSRNOG00000010873	PITHD1	767.75	0.3	<0.001	<0.001	65
ENSRNOG00000008924	ARHGEF12	2565.75	0.3	<0.001	<0.001	60
ENSRNOG00000006399	SYNJ2BP	2605.02	0.3	<0.001	<0.001	54
ENSRNOG00000016047	MACF1	8323.48	0.3	<0.001	<0.001	53
ENSRNOG00000021359	MTFR1	594.45	0.3	<0.001	<0.001	46
ENSRNOG00000015153	INTS3	1554.05	0.3	<0.001	<0.001	43
ENSRNOG00000014623	SMURF2	1490.69	0.3	<0.001	<0.001	38
ENSRNOG00000030597	ANKRD52	1528.97	0.3	<0.001	<0.001	25
ENSRNOG00000004458	STON2	383.27	0.3	<0.001	<0.001	14
ENSRNOG00000057706	KDM5C	2075.37	0.3	<0.001	<0.001	96
ENSRNOG00000058476	MAST2	905	0.3	<0.001	<0.001	21
ENSRNOG00000008704	NLK	630.44	0.3	<0.001	<0.001	17
ENSRNOG00000014891	PTAR1	205.63	0.3	<0.01	<0.05	16
ENSRNOG00000022921	DACT2	295.33	0.3	<0.01	<0.05	16
ENSRNOG00000049378	AABR07062583.1	166.82	0.3	<0.01	<0.05	6
ENSRNOG00000006761	SH3GL2	711.71	0.3	<0.01	<0.05	57
ENSRNOG00000013456	IGHMBP2	318.46	0.3	<0.01	<0.05	12
ENSRNOG00000034269	AGO3	169.22	0.3	<0.01	<0.05	7
ENSRNOG00000047133	JRKL	180.4	0.3	<0.01	<0.05	6
ENSRNOG00000003463	SREBF1	5894.56	0.3	<0.01	<0.05	173
ENSRNOG00000002593	ESRRG	1789.22	0.29	<0.001	<0.01	41
ENSRNOG00000009470	FLNB	1780.8	0.29	<0.001	<0.01	33
ENSRNOG00000018770	PMAIP1	468.82	0.29	<0.001	<0.01	21
ENSRNOG00000024605	FAM220A	258.09	0.29	<0.001	<0.01	16
ENSRNOG00000018366	RGD1310819	451.97	0.29	<0.001	<0.01	13
ENSRNOG00000007341	MROH8	361.35	0.29	<0.001	<0.01	<1
ENSRNOG00000051484	AABR07049134.1	474.73	0.29	<0.001	<0.01	<1
ENSRNOG00000000250	JMJD6	389.18	0.29	<0.001	<0.01	31
ENSRNOG00000010514	CACHD1	787.83	0.29	<0.001	<0.01	23
ENSRNOG00000036719	SAMD10	187.53	0.29	<0.001	<0.01	11
ENSRNOG00000006674	RFLNB	944.02	0.29	<0.001	<0.01	76
ENSRNOG00000011530	MINDY4	280.95	0.29	<0.001	<0.01	12
ENSRNOG00000022582	CCNQ	365.85	0.29	<0.001	<0.01	51
ENSRNOG00000020862	PTPN23	575.78	0.29	<0.001	<0.01	14
ENSRNOG00000013326	HMBOX1	289.13	0.29	<0.01	<0.01	17
ENSRNOG00000019048	SOD2	4889.37	0.29	<0.001	<0.001	309
ENSRNOG00000048441	WDR82	698.54	0.29	<0.001	<0.001	160
ENSRNOG00000019661	GDF15	715.21	0.29	<0.001	<0.001	96
ENSRNOG00000014689	ZBTB4	2036.33	0.29	<0.001	<0.001	76
ENSRNOG00000019290	PSKH1	834.67	0.29	<0.001	<0.001	72
ENSRNOG00000014857	RGD1560065	365.37	0.29	<0.001	<0.001	32
ENSRNOG00000013718	HERC2	3164.64	0.29	<0.001	<0.001	26
ENSRNOG00000007644	MBTPS2	532.49	0.29	<0.001	<0.001	13
ENSRNOG00000015701	RREB1	649.43	0.29	<0.001	<0.001	10
ENSRNOG00000011678	WBP4	977.09	0.29	<0.001	<0.001	77
ENSRNOG00000053577	GRAMD1B	1881.56	0.29	<0.001	<0.001	75
ENSRNOG00000014997	IGF2R	4790.45	0.29	<0.001	<0.001	69
ENSRNOG00000012787	TMEM164	1352.07	0.29	<0.001	<0.001	31
ENSRNOG00000013176	FAR1	726.27	0.29	<0.001	<0.001	28
ENSRNOG00000017428	MAP1B	1955.46	0.29	<0.001	<0.001	20
ENSRNOG00000001120	MED13L	858.32	0.29	<0.001	<0.001	13
ENSRNOG00000009000	FOXJ2	508.32	0.29	<0.001	<0.001	13
ENSRNOG00000014520	ING1	507.55	0.29	<0.001	<0.001	35
ENSRNOG00000010479	MYCBP2	948.63	0.29	<0.001	<0.001	25
ENSRNOG00000006178	DYNC1H1	2575.17	0.29	<0.001	<0.001	40
ENSRNOG00000013451	DROSHA	1209.72	0.29	<0.001	<0.001	37
ENSRNOG00000046256	RALGAPA1	1163.37	0.29	<0.001	<0.001	28
ENSRNOG00000018526	DLG4	1431.65	0.29	<0.001	<0.001	54
ENSRNOG00000009066	THRA	2101.64	0.29	<0.001	<0.001	111
ENSRNOG00000017673	BRSK1	518.09	0.29	<0.001	<0.001	25
ENSRNOG00000028872	RAI14	1861.23	0.29	<0.01	<0.05	59
ENSRNOG00000045568	RBM14	457.39	0.29	<0.01	<0.05	20
ENSRNOG00000006871	SLC25A14	291.2	0.29	<0.01	<0.05	20
ENSRNOG00000004947	ZFP871	168.28	0.29	<0.01	<0.05	9
ENSRNOG00000027145	RORA	137.75	0.29	<0.01	<0.05	9
ENSRNOG00000057749	UNASSIGNED	139.65	0.29	<0.01	<0.05	<1
ENSRNOG00000019489	ARMT1	351.21	0.29	<0.01	<0.05	26
ENSRNOG00000011271	MCC	139.47	0.29	<0.01	<0.05	10
ENSRNOG00000005883	NEK10	317.4	0.29	<0.01	<0.05	10
ENSRNOG00000004950	UBXN2A	306.81	0.29	<0.01	<0.05	39
ENSRNOG00000015441	IL4R	354.47	0.29	<0.01	<0.05	12
ENSRNOG00000005330	CREBBP	527.81	0.29	<0.01	<0.05	6
ENSRNOG00000007400	SREBF2	1662.35	0.29	<0.01	<0.05	42
ENSRNOG00000014369	SLC27A4	314.48	0.29	<0.01	<0.05	13
ENSRNOG00000039494	AASS	932.69	0.28	<0.001	<0.01	28
ENSRNOG00000009953	SNX16	300.8	0.28	<0.001	<0.01	17
ENSRNOG00000022414	ZFP142	606.04	0.28	<0.001	<0.01	12
ENSRNOG00000018373	TLN2	276.46	0.28	<0.001	<0.01	6
ENSRNOG00000031211	ACSM5	1403.6	0.28	<0.001	<0.01	48
ENSRNOG00000002580	TRMT1L	432.13	0.28	<0.001	<0.01	19
ENSRNOG00000051952	TES	907.05	0.28	<0.001	<0.001	40
ENSRNOG00000022723	RGD1562029	876	0.28	<0.001	<0.001	16
ENSRNOG00000014191	ZFP395	389.74	0.28	<0.001	<0.001	12
ENSRNOG00000003213	HELZ	630.54	0.28	<0.001	<0.001	12
ENSRNOG00000007254	TTC9	2105.33	0.28	<0.001	<0.001	133
ENSRNOG00000003302	FLCN	1502	0.28	<0.001	<0.001	65
ENSRNOG00000028526	MANSC1	691.02	0.28	<0.001	<0.001	39
ENSRNOG00000016831	SERPINH1	7352.61	0.28	<0.001	<0.001	522
ENSRNOG00000000585	AMD1	5143.98	0.28	<0.001	<0.001	179
ENSRNOG00000006199	CRPPA	1163.19	0.28	<0.001	<0.001	60
ENSRNOG00000033372	KLHL24	959.81	0.28	<0.001	<0.001	49
ENSRNOG00000006816	UBR5	3130.58	0.28	<0.001	<0.001	45
ENSRNOG00000008194	ZNFX1	763.79	0.28	<0.001	<0.001	15
ENSRNOG00000001803	DNAJB11	2269.83	0.28	<0.001	<0.001	169
ENSRNOG00000015018	PDIA3	17880.5	0.28	<0.001	<0.001	1189
ENSRNOG00000019333	HIPK1	8459.38	0.28	<0.001	<0.001	133
ENSRNOG00000025350	PPP1R13L	185.74	0.28	<0.01	<0.05	9
ENSRNOG00000029145	AY172581.2	595.83	0.28	<0.01	<0.05	<1
ENSRNOG00000054751	LMBRD2	589.01	0.28	<0.01	<0.05	20
ENSRNOG00000023208	MYORG	347.3	0.28	<0.01	<0.05	17
ENSRNOG00000006623	CD302	704.92	0.28	<0.01	<0.05	92
ENSRNOG00000015473	PHACTR2	3450.13	0.27	<0.001	<0.01	194
ENSRNOG00000004473	PPARGC1A	537.3	0.27	<0.001	<0.01	23
ENSRNOG00000021164	STIP1	3852.77	0.27	<0.001	<0.01	251
ENSRNOG00000001142	PRKAB1	395.9	0.27	<0.001	<0.01	25
ENSRNOG00000018906	GHDC	252.8	0.27	<0.001	<0.01	17
ENSRNOG00000034240	BCOR	651.26	0.27	<0.001	<0.01	13
ENSRNOG00000025160	TLCD4	493.84	0.27	<0.001	<0.01	49
ENSRNOG00000010037	EPB41	522.62	0.27	<0.001	<0.01	24
ENSRNOG00000008869	PPP1R9A	371.44	0.27	<0.001	<0.01	11
ENSRNOG00000017165	AKR1E2	585.71	0.27	<0.001	<0.01	65
ENSRNOG00000018569	AHCYL1	7365.97	0.27	<0.001	<0.001	341
ENSRNOG00000014368	EIF4G3	6059.48	0.27	<0.001	<0.001	132
ENSRNOG00000010124	TRIM2	2172.21	0.27	<0.001	<0.001	67
ENSRNOG00000018149	SMARCA5	1924.82	0.27	<0.001	<0.001	58
ENSRNOG00000021732	HSF1	569.43	0.27	<0.001	<0.001	25
ENSRNOG00000024972	COX10	369.24	0.27	<0.001	<0.001	17
ENSRNOG00000014460	HIVEP1	418.8	0.27	<0.001	<0.001	9
ENSRNOG00000024437	BLCAP	1749.14	0.27	<0.001	<0.001	111
ENSRNOG00000009460	PDZD8	2442.47	0.27	<0.001	<0.001	46
ENSRNOG00000049783	RCOR1	652.75	0.27	<0.001	<0.001	29
ENSRNOG00000011859	EIF5A2	830.93	0.27	<0.001	<0.001	22
ENSRNOG00000015226	MAN1A2	636.2	0.27	<0.001	<0.001	20
ENSRNOG00000024929	NUDCD1	588.9	0.27	<0.001	<0.001	18
ENSRNOG00000015852	ARHGAP35	5154.84	0.27	<0.001	<0.001	85
ENSRNOG00000007992	SRSF10	633.67	0.27	<0.001	<0.001	38
ENSRNOG00000005703	ARFGEF1	2010.08	0.27	<0.001	<0.001	36
ENSRNOG00000004423	ZBTB18	730.02	0.27	<0.001	<0.001	51
ENSRNOG00000012269	LPCAT3	1613.76	0.27	<0.001	<0.001	78
ENSRNOG00000004314	PPM1H	809.65	0.27	<0.001	<0.001	22
ENSRNOG00000058393	TAF15	187.47	0.27	<0.01	<0.05	21
ENSRNOG00000012685	ADCK1	259.32	0.27	<0.01	<0.05	14
ENSRNOG00000007407	NDUFA12	321.77	0.27	<0.01	<0.05	1100
ENSRNOG00000008400	PML	670.26	0.27	<0.01	<0.05	28
ENSRNOG00000061795	RBM4B	315.19	0.27	<0.01	<0.05	23
ENSRNOG00000020839	LRFN3	181.5	0.27	<0.01	<0.05	10
ENSRNOG00000012061	PRKCB	1692.96	0.27	<0.01	<0.05	65
ENSRNOG00000013140	PDZD2	2291.35	0.26	<0.001	<0.01	32
ENSRNOG00000004806	STRN	645.95	0.26	<0.001	<0.01	25
ENSRNOG00000021150	PLCB3	490.34	0.26	<0.001	<0.01	15
ENSRNOG00000005788	CDK5RAP2	334.37	0.26	<0.001	<0.01	7
ENSRNOG00000014398	SCARA5	3381.76	0.26	<0.001	<0.01	119
ENSRNOG00000055010	AXIN2	797.73	0.26	<0.001	<0.01	26
ENSRNOG00000000909	USPL1	638.07	0.26	<0.001	<0.01	24
ENSRNOG00000021660	NPRL2	314.67	0.26	<0.001	<0.01	29
ENSRNOG00000018999	CDC14B	755.39	0.26	<0.001	<0.01	25
ENSRNOG00000001092	KL	40523.4	0.26	<0.001	<0.001	1173
ENSRNOG00000055305	PARVB	4069.6	0.26	<0.001	<0.001	171
ENSRNOG00000002749	SPAG9	4964.53	0.26	<0.001	<0.001	85
ENSRNOG00000019693	CLPB	902.42	0.26	<0.001	<0.001	58
ENSRNOG00000011871	AABR07066180.1	410.74	0.26	<0.001	<0.001	53
ENSRNOG00000042029	EFS	1751.88	0.26	<0.001	<0.001	47
ENSRNOG00000036663	FOXK2	1605.16	0.26	<0.001	<0.001	43
ENSRNOG00000052687	MEGF8	3840.1	0.26	<0.001	<0.001	41
ENSRNOG00000047329	MTIF3	577.8	0.26	<0.001	<0.001	36
ENSRNOG00000030314	GOLGB1	2907.77	0.26	<0.001	<0.001	34
ENSRNOG00000016816	PHF2	1133.82	0.26	<0.001	<0.001	29
ENSRNOG00000037437	GOLGA3	647.53	0.26	<0.001	<0.001	19
ENSRNOG00000013780	NF1	761.55	0.26	<0.001	<0.001	10
ENSRNOG00000009811	CNIH1	1990.67	0.26	<0.001	<0.001	227
ENSRNOG00000058484	ANP32A	600.31	0.26	<0.001	<0.001	162
ENSRNOG00000015080	WDFY1	913.88	0.26	<0.001	<0.001	76
ENSRNOG00000040257	CHMP2B	1222.23	0.26	<0.001	<0.001	74
ENSRNOG00000016562	ZFP24	863.55	0.26	<0.001	<0.001	70
ENSRNOG00000016280	BTRC	2485.04	0.26	<0.001	<0.001	49
ENSRNOG00000021573	DPY19L3	2286.22	0.26	<0.001	<0.001	37
ENSRNOG00000056703	ATRX	1556.51	0.26	<0.001	<0.001	27
ENSRNOG00000012880	TTI1	727.09	0.26	<0.001	<0.001	25
ENSRNOG00000021579	MPP6	498.77	0.26	<0.001	<0.001	24
ENSRNOG00000047296	BPTF	1588.63	0.26	<0.001	<0.001	24
ENSRNOG00000004099	R3HDM1	664.32	0.26	<0.001	<0.001	16
ENSRNOG00000015440	WRN	353.35	0.26	<0.001	<0.001	10
ENSRNOG00000002225	SCARB2	5013.18	0.26	<0.001	<0.001	300
ENSRNOG00000014353	SYMPK	1261.24	0.26	<0.001	<0.001	42
ENSRNOG00000050282	SRCAP	1645.43	0.26	<0.001	<0.001	20
ENSRNOG00000000881	MMGT1	552.17	0.26	<0.001	<0.001	18
ENSRNOG00000018372	CUL9	594.36	0.26	<0.001	<0.001	10
ENSRNOG00000013963	IL6ST	2617.65	0.26	<0.001	<0.001	96
ENSRNOG00000009264	ERC1	650.67	0.26	<0.001	<0.001	10
ENSRNOG00000016705	PRPF4B	1745.56	0.26	<0.01	<0.05	55
ENSRNOG00000047089	ALKBH7	212.83	0.26	<0.01	<0.05	30
ENSRNOG00000020485	VAV3	12691.6	0.26	<0.01	<0.05	333
ENSRNOG00000030245	TANGO2	684.55	0.26	<0.01	<0.05	43
ENSRNOG00000018536	PCK2	702.78	0.26	<0.01	<0.05	33
ENSRNOG00000008067	RCOR1	252.72	0.26	<0.01	<0.05	22
ENSRNOG00000016467	KCTD1	354.42	0.26	<0.01	<0.05	11
ENSRNOG00000014592	ZBTB46	250.13	0.26	<0.01	<0.05	11
ENSRNOG00000026958	CYREN	165.08	0.26	<0.01	<0.05	9
ENSRNOG00000013945	ITPKC	182.98	0.26	<0.01	<0.05	8
ENSRNOG00000031081	STAT2	1131.21	0.25	<0.001	<0.01	39
ENSRNOG00000049385	ADAMTSL4	2760.08	0.25	<0.001	<0.01	80
ENSRNOG00000017953	GFOD2	329.88	0.25	<0.001	<0.01	22
ENSRNOG00000000962	SLC15A4	401.04	0.25	<0.001	<0.01	20
ENSRNOG00000051170	DDX17	4854.1	0.25	<0.01	<0.01	261
ENSRNOG00000000495	UHRF1BP1	287.53	0.25	<0.01	<0.01	7
ENSRNOG00000006789	DDIT3	354.47	0.25	<0.01	<0.01	65
ENSRNOG00000011300	AABR07031193.1	6390.76	0.25	<0.001	<0.001	273
ENSRNOG00000015033	MXD4	4615.53	0.25	<0.001	<0.001	173
ENSRNOG00000016398	CLSTN1	4388.06	0.25	<0.001	<0.001	129
ENSRNOG00000002935	ANKRD40	2162.7	0.25	<0.001	<0.001	100
ENSRNOG00000010453	KLHL7	1869.58	0.25	<0.001	<0.001	84
ENSRNOG00000016949	SLC25A33	786.54	0.25	<0.001	<0.001	79
ENSRNOG00000005285	FBXO33	1824.61	0.25	<0.001	<0.001	60
ENSRNOG00000012192	ZNF740	1148.1	0.25	<0.001	<0.001	38
ENSRNOG00000005292	TRIP11	2290.03	0.25	<0.001	<0.001	30
ENSRNOG00000051889	USP34	1963.2	0.25	<0.001	<0.001	25
ENSRNOG00000053881	BAZ2A	1027.76	0.25	<0.001	<0.001	23
ENSRNOG00000009548	FPGT	498.39	0.25	<0.001	<0.001	19
ENSRNOG00000003203	HEXIM1	2441.72	0.25	<0.001	<0.001	170
ENSRNOG00000016419	PDLIM5	886.38	0.25	<0.001	<0.001	54
ENSRNOG00000002669	CLUH	1939.98	0.25	<0.001	<0.001	47
ENSRNOG00000016408	KIRREL1	2133.63	0.25	<0.001	<0.001	42
ENSRNOG00000027962	SMG7	1367.85	0.25	<0.001	<0.001	30
ENSRNOG00000019948	PHF20	540.63	0.25	<0.001	<0.001	21
ENSRNOG00000047628	KHSRP	500.21	0.25	<0.001	<0.001	20
ENSRNOG00000018077	GPAT4	1659.8	0.25	<0.001	<0.001	69
ENSRNOG00000017911	TCAF1	1446.48	0.25	<0.001	<0.001	47
ENSRNOG00000058940	RAB11FIP1	2282.18	0.25	<0.001	<0.001	45
ENSRNOG00000019354	PTCH1	1359.91	0.25	<0.001	<0.001	25
ENSRNOG00000006400	TBC1D14	2388.36	0.25	<0.001	<0.001	77
ENSRNOG00000061367	ATP7A	984.1	0.25	<0.001	<0.001	25
ENSRNOG00000000940	FLT1	1626.61	0.25	<0.001	<0.001	29
ENSRNOG00000008283	B4GALT5	1172.16	0.25	<0.01	<0.05	86
ENSRNOG00000012499	RARG	423.27	0.25	<0.01	<0.05	18
ENSRNOG00000010652	DOCK6	987.33	0.25	<0.01	<0.05	18
ENSRNOG00000013045	SETD7	299.44	0.25	<0.01	<0.05	16
ENSRNOG00000026799	ZBTB9	224.93	0.25	<0.01	<0.05	11
ENSRNOG00000022772	PRICKLE1	377.89	0.25	<0.01	<0.05	11
ENSRNOG00000024663	FKBP15	3045.33	0.25	<0.01	<0.05	95
ENSRNOG00000019885	MAGI3	1326.75	0.25	<0.01	<0.05	28
ENSRNOG00000018217	SYT5	282.59	0.25	<0.01	<0.05	19
ENSRNOG00000017225	FAM160B1	349.5	0.25	<0.01	<0.05	16
ENSRNOG00000002248	FRYL	693.79	0.25	<0.01	<0.05	8
ENSRNOG00000047386	SMG1	1912.23	0.25	<0.01	<0.05	34
ENSRNOG00000024625	PROSER3	295.01	0.25	<0.01	<0.05	10
ENSRNOG00000017120	ABHD2	11324.4	0.24	<0.001	<0.01	694
ENSRNOG00000018391	CDK2AP2	553.87	0.24	<0.001	<0.01	75
ENSRNOG00000005802	USP24	1393.95	0.24	<0.001	<0.01	16
ENSRNOG00000003242	GULP1	2301.93	0.24	<0.001	<0.01	99
ENSRNOG00000059268	PPP1R10	717.03	0.24	<0.001	<0.01	20
ENSRNOG00000049019	TMEM170A	538.83	0.24	<0.001	<0.01	17
ENSRNOG00000015346	OBSL1	721.55	0.24	<0.001	<0.01	15
ENSRNOG00000021787	ZFP217	326.59	0.24	<0.001	<0.01	12
ENSRNOG00000021904	TECPR2	413.03	0.24	<0.001	<0.01	11
ENSRNOG00000006483	HEATR5A	664.75	0.24	<0.001	<0.01	11
ENSRNOG00000006646	VOPP1	563.68	0.24	<0.001	<0.01	26
ENSRNOG00000000230	LMF1	325.42	0.24	<0.001	<0.01	22
ENSRNOG00000033556	SPEN	821.62	0.24	<0.001	<0.01	9
ENSRNOG00000037165	NIPAL3	527.17	0.24	<0.001	<0.01	28
ENSRNOG00000017864	BDP1	459.06	0.24	<0.01	<0.01	10
ENSRNOG00000000062	PCGF3	505.03	0.24	<0.01	<0.01	43
ENSRNOG00000031479	HDLBP	9085.59	0.24	<0.001	<0.001	238
ENSRNOG00000047339	PJA1	1505.11	0.24	<0.001	<0.001	144
ENSRNOG00000052583	ZFP106	4084.22	0.24	<0.001	<0.001	71
ENSRNOG00000013533	ACIN1	2247.61	0.24	<0.001	<0.001	55
ENSRNOG00000001453	BAZ1B	2453.84	0.24	<0.001	<0.001	46
ENSRNOG00000005015	RABEP1	1076.68	0.24	<0.001	<0.001	38
ENSRNOG00000016067	CKAP5	1425.27	0.24	<0.001	<0.001	32
ENSRNOG00000016214	AGL	1783.94	0.24	<0.001	<0.001	29
ENSRNOG00000032293	POLG	795.06	0.24	<0.001	<0.001	24
ENSRNOG00000011382	WDR33	872.55	0.24	<0.001	<0.001	22
ENSRNOG00000013351	STXBP5	633.87	0.24	<0.001	<0.001	13
ENSRNOG00000052968	HNRNPA3	3069.27	0.24	<0.001	<0.001	331
ENSRNOG00000016795	RABL6	1821.14	0.24	<0.001	<0.001	75
ENSRNOG00000012775	CCDC127	476.21	0.24	<0.001	<0.001	35
ENSRNOG00000037613	KDM6B	1184.1	0.24	<0.001	<0.001	34
ENSRNOG00000058975	IQSEC2	896.13	0.24	<0.001	<0.001	30
ENSRNOG00000018477	OTUD4	744.21	0.24	<0.001	<0.001	22
ENSRNOG00000013837	TP53BP1	1106.19	0.24	<0.001	<0.001	22
ENSRNOG00000011073	HTT	1290.14	0.24	<0.001	<0.001	12
ENSRNOG00000059500	CDKN1C	6468.81	0.24	<0.001	<0.001	432
ENSRNOG00000055246	NCOR1	2084.56	0.24	<0.001	<0.001	25
ENSRNOG00000016371	SLC18B1	1927.54	0.24	<0.001	<0.001	88
ENSRNOG00000011161	SLC2A12	7438.95	0.24	<0.001	<0.001	228
ENSRNOG00000030269	ATP2B2	8282.48	0.24	<0.001	<0.001	135
ENSRNOG00000037505	ULK1	1652.6	0.24	<0.001	<0.001	42
ENSRNOG00000019433	RAB3A	1168.5	0.24	<0.01	<0.05	108
ENSRNOG00000014604	SIGMAR1	1076.02	0.24	<0.01	<0.05	96
ENSRNOG00000001701	CBR3	272.89	0.24	<0.01	<0.05	37
ENSRNOG00000005193	PFAS	1132.02	0.24	<0.01	<0.05	23
ENSRNOG00000042912	MYCBPAP	545.38	0.24	<0.01	<0.05	23
ENSRNOG00000014234	HIF1AN	225.6	0.24	<0.01	<0.05	22
ENSRNOG00000019039	INPP5E	360.07	0.24	<0.01	<0.05	14
ENSRNOG00000032058	POGK	501.11	0.24	<0.01	<0.05	13
ENSRNOG00000032813	MDC1	198.29	0.24	<0.01	<0.05	11
ENSRNOG00000007610	GDF11	1494.52	0.24	<0.01	<0.05	52
ENSRNOG00000003837	MIF4GD	439.4	0.24	<0.01	<0.05	38
ENSRNOG00000053203	MICAL3	669.57	0.24	<0.01	<0.05	12
ENSRNOG00000030213	VPS13C	521.16	0.24	<0.01	<0.05	6
ENSRNOG00000001623	ZBTB21	379.98	0.24	<0.01	<0.05	8
ENSRNOG00000032575	OCEL1	233.65	0.24	<0.01	<0.05	32
ENSRNOG00000010957	BRAF	462.48	0.24	<0.01	<0.05	19
ENSRNOG00000015741	SLC2A13	221.35	0.24	<0.01	<0.05	4
ENSRNOG00000006328	WWP1	1072.34	0.23	<0.001	<0.01	41
ENSRNOG00000056041	AABR07062570.1	674.44	0.23	<0.001	<0.01	22
ENSRNOG00000000895	RABGEF1	399.07	0.23	<0.001	<0.01	17
ENSRNOG00000053680	KANSL1	714.62	0.23	<0.001	<0.01	20
ENSRNOG00000021671	RTL6	570.54	0.23	<0.001	<0.01	73
ENSRNOG00000001185	RGD1311899	566.34	0.23	<0.001	<0.01	59
ENSRNOG00000003191	BHLHB9	479.22	0.23	<0.001	<0.01	23
ENSRNOG00000011140	PRXL2A	1879.46	0.23	<0.001	<0.01	168
ENSRNOG00000045931	SIK3	2006.72	0.23	<0.001	<0.01	41
ENSRNOG00000011677	SLC39A10	915.04	0.23	<0.001	<0.01	24
ENSRNOG00000043212	DIP2A	627.91	0.23	<0.01	<0.01	16
ENSRNOG00000022753	MAST3	611.25	0.23	<0.01	<0.01	14
ENSRNOG00000053384	BMP7	2663.98	0.23	<0.001	<0.001	170
ENSRNOG00000012240	SUPT6H	4175.39	0.23	<0.001	<0.001	86
ENSRNOG00000016032	CNNM3	2622.6	0.23	<0.001	<0.001	84
ENSRNOG00000053814	AC105531.1	804.11	0.23	<0.001	<0.001	42
ENSRNOG00000020893	SNX27	1413.09	0.23	<0.001	<0.001	29
ENSRNOG00000005504	PKP4	954.42	0.23	<0.001	<0.001	24
ENSRNOG00000017113	CCNT2	740.77	0.23	<0.001	<0.001	21
ENSRNOG00000025926	HEATR5B	1150.05	0.23	<0.001	<0.001	19
ENSRNOG00000016443	VPS13D	1283.43	0.23	<0.001	<0.001	11
ENSRNOG00000005358	PMM1	1465.99	0.23	<0.001	<0.001	186
ENSRNOG00000011544	ZFP219	1139.92	0.23	<0.001	<0.001	51
ENSRNOG00000061348	FAM53B	2251.86	0.23	<0.001	<0.001	51
ENSRNOG00000000127	KPNA6	1589.93	0.23	<0.001	<0.001	43
ENSRNOG00000028341	ALKBH5	1576.41	0.23	<0.001	<0.001	37
ENSRNOG00000061928	MYO1E	727.19	0.23	<0.001	<0.001	22
ENSRNOG00000016172	RIC1	723.78	0.23	<0.001	<0.001	19
ENSRNOG00000018823	NISCH	7442.02	0.23	<0.001	<0.001	167
ENSRNOG00000004510	SLC35B1	1303.13	0.23	<0.001	<0.001	101
ENSRNOG00000002886	MYH10	2412.12	0.23	<0.001	<0.001	41
ENSRNOG00000004532	DIPK1B	1325.05	0.23	<0.001	<0.001	71
ENSRNOG00000038436	RGD1307100	2889.06	0.23	<0.001	<0.001	54
ENSRNOG00000025679	STK40	1047.72	0.23	<0.001	<0.001	40
ENSRNOG00000013265	TGFBR2	3963.03	0.23	<0.001	<0.001	183
ENSRNOG00000020113	CNNM2	2494.91	0.23	<0.01	<0.05	92
ENSRNOG00000009886	FKBP14	838.71	0.23	<0.01	<0.05	82
ENSRNOG00000020905	HDAC5	1013.32	0.23	<0.01	<0.05	45
ENSRNOG00000021137	KCTD15	741.42	0.23	<0.01	<0.05	43
ENSRNOG00000016921	KLHL11	617.57	0.23	<0.01	<0.05	33
ENSRNOG00000009173	SMAD6	381.88	0.23	<0.01	<0.05	28
ENSRNOG00000017824	NCOA5	587.65	0.23	<0.01	<0.05	24
ENSRNOG00000020695	TEAD2	341.05	0.23	<0.01	<0.05	22
ENSRNOG00000002040	BMP2K	593.48	0.23	<0.01	<0.05	19
ENSRNOG00000030109	KPNA5	302.07	0.23	<0.01	<0.05	16
ENSRNOG00000046996	PEA15	1843.51	0.23	<0.01	<0.05	108
ENSRNOG00000015124	GPAM	1093.03	0.23	<0.01	<0.05	46
ENSRNOG00000008305	SC5D	1808.85	0.23	<0.01	<0.05	42
ENSRNOG00000001114	WIPI2	447.18	0.23	<0.01	<0.05	29
ENSRNOG00000002001	ITSN1	500.89	0.23	<0.01	<0.05	16
ENSRNOG00000011262	BICRA	351.96	0.23	<0.01	<0.05	9
ENSRNOG00000052840	TANC2	222.81	0.23	<0.01	<0.05	4
ENSRNOG00000020225	DLGAP4	1368.32	0.23	<0.01	<0.05	47
ENSRNOG00000050206	SHANK2	774.55	0.23	<0.01	<0.05	45
ENSRNOG00000012826	CREB3L2	678.4	0.23	<0.01	<0.05	24
ENSRNOG00000051204	DOP1B	1059.08	0.23	<0.01	<0.05	18
ENSRNOG00000050437	BOD1L1	764.04	0.23	<0.01	<0.05	9
ENSRNOG00000021497	AKT3	494.31	0.23	<0.01	<0.05	35
ENSRNOG00000023086	LOC100360828	534.83	0.22	<0.001	<0.01	239
ENSRNOG00000010765	VCL	1484.79	0.22	<0.001	<0.01	36
ENSRNOG00000025324	SPIRE1	1138.79	0.22	<0.001	<0.01	35
ENSRNOG00000006770	BRD4	1330.12	0.22	<0.001	<0.01	21
ENSRNOG00000001708	DVL3	814.48	0.22	<0.001	<0.01	21
ENSRNOG00000002529	RAP2C	453.31	0.22	<0.001	<0.01	20
ENSRNOG00000002894	MNT	537.65	0.22	<0.001	<0.01	15
ENSRNOG00000019957	LRIG2	399.07	0.22	<0.001	<0.01	11
ENSRNOG00000007333	WDR20	734.01	0.22	<0.001	<0.01	46
ENSRNOG00000003795	ANGEL2	763.88	0.22	<0.001	<0.01	25
ENSRNOG00000019831	SAMD4B	820.77	0.22	<0.001	<0.01	24
ENSRNOG00000005165	SMCR8	534.89	0.22	<0.001	<0.01	19
ENSRNOG00000016773	SAP130	564.88	0.22	<0.001	<0.01	14
ENSRNOG00000047611	TOP1	1384.71	0.22	<0.001	<0.001	68
ENSRNOG00000019667	PPFIBP2	1675.5	0.22	<0.001	<0.001	63
ENSRNOG00000021240	ATRN	4234.78	0.22	<0.001	<0.001	59
ENSRNOG00000003873	CPD	1943.36	0.22	<0.001	<0.001	53
ENSRNOG00000013305	ATP2C1	3119.28	0.22	<0.001	<0.001	116
ENSRNOG00000006987	TMEM263	1529.58	0.22	<0.001	<0.001	109
ENSRNOG00000058609	PALMD	1766.24	0.22	<0.001	<0.001	99
ENSRNOG00000004337	FAM20B	1295.85	0.22	<0.001	<0.001	33
ENSRNOG00000005841	ERP44	1563.39	0.22	<0.001	<0.001	127
ENSRNOG00000015396	SPTAN1	6982.12	0.22	<0.001	<0.001	115
ENSRNOG00000039776	EXOC3	849.84	0.22	<0.001	<0.001	48
ENSRNOG00000001098	PDS5B	1140.65	0.22	<0.001	<0.001	20
ENSRNOG00000002941	UHMK1	2165.02	0.22	<0.001	<0.001	115
ENSRNOG00000055178	AABR07058124.4	439.27	0.22	<0.01	<0.05	202
ENSRNOG00000021824	DNAJB1	1639.42	0.22	<0.01	<0.05	110
ENSRNOG00000020952	CGN	1641.79	0.22	<0.01	<0.05	41
ENSRNOG00000017129	TTLL4	513.3	0.22	<0.01	<0.05	14
ENSRNOG00000053859	RANBP6	363.13	0.22	<0.01	<0.05	14
ENSRNOG00000018986	FBXL19	314.25	0.22	<0.01	<0.05	14
ENSRNOG00000051564	RAP2A	446.2	0.22	<0.01	<0.05	13
ENSRNOG00000016948	NHLRC2	507.07	0.22	<0.01	<0.05	13
ENSRNOG00000016910	RALGPS1	651.88	0.22	<0.01	<0.05	12
ENSRNOG00000024535	ZZEF1	703.14	0.22	<0.01	<0.05	9
ENSRNOG00000039120	AABR07027478.1	416.2	0.22	<0.01	<0.05	4
ENSRNOG00000006526	SEMA3C	1034.55	0.22	<0.01	<0.05	26
ENSRNOG00000026005	INTS5	406.7	0.22	<0.01	<0.05	18
ENSRNOG00000042576	TCP11L1	292.26	0.22	<0.01	<0.05	16
ENSRNOG00000020679	ICAM1	450.6	0.22	<0.01	<0.05	25
ENSRNOG00000010087	ZFP143	307.6	0.22	<0.01	<0.05	14
ENSRNOG00000032948	TYK2	367.1	0.22	<0.01	<0.05	9
ENSRNOG00000008178	NXN	3186.78	0.21	<0.001	<0.01	208
ENSRNOG00000019534	AP2A2	2367.39	0.21	<0.001	<0.01	99
ENSRNOG00000008680	LOXL1	3479.85	0.21	<0.001	<0.01	160
ENSRNOG00000031544	LARP1	1933.01	0.21	<0.001	<0.01	63
ENSRNOG00000028422	RMND5A	572.49	0.21	<0.001	<0.01	49
ENSRNOG00000049302	CHD9	661.43	0.21	<0.001	<0.01	19
ENSRNOG00000005927	CPSF6	1328.7	0.21	<0.01	<0.01	20
ENSRNOG00000015121	N4BP1	767.65	0.21	<0.01	<0.01	19
ENSRNOG00000021139	ESRRA	2742.03	0.21	<0.01	<0.01	164
ENSRNOG00000053025	AC130391.3	8499.16	0.21	<0.001	<0.001	345
ENSRNOG00000007485	ARFGEF2	8062.79	0.21	<0.001	<0.001	119
ENSRNOG00000006338	LRP6	3124.91	0.21	<0.001	<0.001	76
ENSRNOG00000019975	CDC5L	1671.81	0.21	<0.001	<0.001	75
ENSRNOG00000009887	ARIH1	2127.91	0.21	<0.001	<0.001	53
ENSRNOG00000017940	RERE	3494.7	0.21	<0.001	<0.001	53
ENSRNOG00000008929	AEBP2	809.99	0.21	<0.001	<0.001	34
ENSRNOG00000004068	NCOA1	1880.84	0.21	<0.001	<0.001	34
ENSRNOG00000017564	MIB2	1062.04	0.21	<0.001	<0.001	32
ENSRNOG00000021198	HIST1H2BQ	6961.48	0.21	<0.001	<0.001	1167
ENSRNOG00000021725	UNC119B	7964.27	0.21	<0.001	<0.001	403
ENSRNOG00000000411	NUS1	1723.27	0.21	<0.001	<0.001	62
ENSRNOG00000009255	TIMM29	1298.57	0.21	<0.001	<0.001	62
ENSRNOG00000020950	SYVN1	1817.8	0.21	<0.001	<0.001	47
ENSRNOG00000006747	CC2D1A	912.82	0.21	<0.001	<0.001	35
ENSRNOG00000011739	DENND4A	724.47	0.21	<0.001	<0.001	11
ENSRNOG00000013798	FNBP1L	2254.95	0.21	<0.001	<0.001	92
ENSRNOG00000002028	TMEM50B	1435.56	0.21	<0.001	<0.001	84
ENSRNOG00000032152	RAB11FIP3	908.39	0.21	<0.001	<0.001	37
ENSRNOG00000017342	ZDHHC7	869.73	0.21	<0.001	<0.001	43
ENSRNOG00000027317	YLPM1	920.21	0.21	<0.001	<0.001	16
ENSRNOG00000014048	CYLD	796.98	0.21	<0.001	<0.001	34
ENSRNOG00000007172	MAP4K3	1218.97	0.21	<0.001	<0.001	36
ENSRNOG00000000435	PPT2	791.46	0.21	<0.01	<0.05	79
ENSRNOG00000021265	CDS2	584.61	0.21	<0.01	<0.05	42
ENSRNOG00000007032	AMIGO2	842.66	0.21	<0.01	<0.05	30
ENSRNOG00000042962	PDSS2	445.44	0.21	<0.01	<0.05	29
ENSRNOG00000005783	DLG5	444.21	0.21	<0.01	<0.05	9
ENSRNOG00000013742	LARGE1	3428.37	0.21	<0.01	<0.05	103
ENSRNOG00000004466	FAM210B	936.88	0.21	<0.01	<0.05	54
ENSRNOG00000001297	PRMT2	377.1	0.21	<0.01	<0.05	27
ENSRNOG00000020663	PYGO2	558.33	0.21	<0.01	<0.05	27
ENSRNOG00000016867	ZFP346	250.79	0.21	<0.01	<0.05	11
ENSRNOG00000016252	MBLAC2	296.21	0.21	<0.01	<0.05	9
ENSRNOG00000017408	FAM160A2	495.85	0.21	<0.01	<0.05	8
ENSRNOG00000013491	SETX	596.51	0.21	<0.01	<0.05	8
ENSRNOG00000027408	PPID	1118.81	0.21	<0.01	<0.05	109
ENSRNOG00000003434	RO60	684.74	0.21	<0.01	<0.05	23
ENSRNOG00000015977	ZFP609	1097.35	0.21	<0.01	<0.05	17
ENSRNOG00000017154	ATP11A	17742	0.21	<0.01	<0.05	403
ENSRNOG00000002832	SLC16A2	13143.1	0.21	<0.01	<0.05	522
ENSRNOG00000006136	PDPK1	694.31	0.21	<0.01	<0.05	42
ENSRNOG00000018317	AAK1	522.61	0.21	<0.01	<0.05	7
ENSRNOG00000012406	PCBP4	1052.46	0.2	<0.001	<0.01	69
ENSRNOG00000028211	AKAP17A	1044.21	0.2	<0.001	<0.01	48
ENSRNOG00000019169	RGD1562218	824.32	0.2	<0.001	<0.01	27
ENSRNOG00000007867	RNGTT	639.5	0.2	<0.001	<0.01	18
ENSRNOG00000018867	KLHDC7A	2430.66	0.2	<0.001	<0.01	136
ENSRNOG00000018457	PTPA	1780.14	0.2	<0.001	<0.01	98
ENSRNOG00000015986	RASSF8	2622.45	0.2	<0.001	<0.01	78
ENSRNOG00000017983	UBAC1	867.87	0.2	<0.001	<0.01	70
ENSRNOG00000018453	NOP2	505.12	0.2	<0.001	<0.01	25
ENSRNOG00000028358	EDEM3	652.45	0.2	<0.001	<0.01	24
ENSRNOG00000059880	RUBCN	653.57	0.2	<0.001	<0.01	22
ENSRNOG00000013055	ZFYVE16	836.37	0.2	<0.001	<0.01	19
ENSRNOG00000024213	GOLIM4	1594.46	0.2	<0.001	<0.01	83
ENSRNOG00000009987	AKAP11	1767.7	0.2	<0.001	<0.01	31
ENSRNOG00000001602	LTN1	1341.15	0.2	<0.001	<0.01	28
ENSRNOG00000018288	NCOA6	980.35	0.2	<0.001	<0.01	19
ENSRNOG00000011358	HIPK3	1716.31	0.2	<0.001	<0.01	54
ENSRNOG00000016108	PHLPP2	636.76	0.2	<0.001	<0.01	17
ENSRNOG00000004026	ATP2B1	1116.81	0.2	<0.001	<0.01	28
ENSRNOG00000002821	PHLPP1	449.7	0.2	<0.01	<0.01	10
ENSRNOG00000020715	DDB1	8574.07	0.2	<0.001	<0.001	268
ENSRNOG00000020857	PPFIA1	1347.48	0.2	<0.001	<0.001	67
ENSRNOG00000050424	NME4	784.77	0.2	<0.001	<0.001	53
ENSRNOG00000036745	GNA13	1703.87	0.2	<0.001	<0.001	36
ENSRNOG00000016833	IDE	1349.18	0.2	<0.001	<0.001	35
ENSRNOG00000050636	ARHGEF10L	834.27	0.2	<0.001	<0.001	22
ENSRNOG00000033206	ENTPD5	819.54	0.2	<0.001	<0.001	17
ENSRNOG00000036814	ATP6V0A1	1813.42	0.2	<0.001	<0.001	58
ENSRNOG00000009643	MSL1	1391.48	0.2	<0.001	<0.001	50
ENSRNOG00000017925	GAPVD1	1485.38	0.2	<0.001	<0.001	33
ENSRNOG00000011237	ZC3H13	1029.56	0.2	<0.001	<0.001	22
ENSRNOG00000017133	LOC306766	3264.65	0.2	<0.001	<0.001	134
ENSRNOG00000030232	HACD3	2243.37	0.2	<0.001	<0.001	97
ENSRNOG00000019746	PAF1	1114.74	0.2	<0.001	<0.001	73
ENSRNOG00000003931	ARSG	2462.96	0.2	<0.001	<0.001	40
ENSRNOG00000001348	ERP29	969.59	0.2	<0.01	<0.05	260
ENSRNOG00000004283	CAMTA2	1020.92	0.2	<0.01	<0.05	28
ENSRNOG00000018741	ZFP318	496.6	0.2	<0.01	<0.05	9
ENSRNOG00000027654	APPBP2	1140.89	0.2	<0.01	<0.05	22
ENSRNOG00000010428	BAHD1	506.64	0.2	<0.01	<0.05	16
ENSRNOG00000007684	ZC3H3	330.4	0.2	<0.01	<0.05	12
ENSRNOG00000025295	MAVS	642.04	0.2	<0.01	<0.05	32
ENSRNOG00000053269	TMEM106C	380.86	0.2	<0.01	<0.05	31
ENSRNOG00000012644	NUP58	492.87	0.2	<0.01	<0.05	29
ENSRNOG00000053061	UBL4A	383.59	0.2	<0.01	<0.05	23
ENSRNOG00000055531	HPS5	434.89	0.2	<0.01	<0.05	10
ENSRNOG00000056343	LATS2	2167.82	0.2	<0.01	<0.05	59
ENSRNOG00000022305	ABCC1	2353.47	0.2	<0.01	<0.05	66
ENSRNOG00000036841	CBX5	810.07	0.19	<0.001	<0.01	73
ENSRNOG00000009195	TNKS1BP1	3060.39	0.19	<0.001	<0.01	70
ENSRNOG00000009069	TNFAIP1	1957.96	0.19	<0.001	<0.01	70
ENSRNOG00000057464	FMR1	721.67	0.19	<0.001	<0.01	34
ENSRNOG00000050016	GTF3A	626.3	0.19	<0.001	<0.01	34
ENSRNOG00000011375	TSC2	696.37	0.19	<0.001	<0.01	14
ENSRNOG00000015389	STAG1	577.04	0.19	<0.001	<0.01	11
ENSRNOG00000061499	KMT2D	2524.9	0.19	<0.001	<0.01	102
ENSRNOG00000010048	DCTN1	2636.8	0.19	<0.001	<0.01	74
ENSRNOG00000010299	EPS15	1862.18	0.19	<0.001	<0.01	61
ENSRNOG00000019933	UBQLN4	681.47	0.19	<0.001	<0.01	27
ENSRNOG00000002541	PDS5A	1218.53	0.19	<0.001	<0.01	33
ENSRNOG00000008364	CAT	1436.14	0.19	<0.001	<0.01	74
ENSRNOG00000027456	CDC42BPG	1144.38	0.19	<0.001	<0.01	24
ENSRNOG00000002833	GSK3B	571.21	0.19	<0.001	<0.01	36
ENSRNOG00000058561	SRRM2	5059.19	0.19	<0.01	<0.01	73
ENSRNOG00000022014	RAB35	965.54	0.19	<0.01	<0.01	59
ENSRNOG00000012178	LMBRD1	4737.93	0.19	<0.001	<0.001	255
ENSRNOG00000004827	PAPOLA	3381.83	0.19	<0.001	<0.001	109
ENSRNOG00000055860	ARL8B	1567.94	0.19	<0.001	<0.001	78
ENSRNOG00000023176	KIDINS220	2157.51	0.19	<0.001	<0.001	38
ENSRNOG00000057042	PCCA	966.12	0.19	<0.001	<0.001	37
ENSRNOG00000017674	CTCF	1066.6	0.19	<0.001	<0.001	34
ENSRNOG00000019122	SEC16A	2236.29	0.19	<0.001	<0.001	32
ENSRNOG00000006490	NEO1	818.52	0.19	<0.001	<0.001	22
ENSRNOG00000020769	CREBRF	1385.8	0.19	<0.001	<0.001	26
ENSRNOG00000012184	URGCP	1095.08	0.19	<0.001	<0.001	44
ENSRNOG00000034037	ZFP266	2732.64	0.19	<0.001	<0.001	75
ENSRNOG00000047246	CHTF8	1767.81	0.19	<0.001	<0.001	74
ENSRNOG00000003276	MYO1D	2098	0.19	<0.001	<0.001	53
ENSRNOG00000016372	SLC12A7	2418.93	0.19	<0.001	<0.001	65
ENSRNOG00000034025	PTPRJ	1286	0.19	<0.001	<0.001	25
ENSRNOG00000002146	PKD2	1855.89	0.19	<0.001	<0.001	47
ENSRNOG00000020438	PRPF38B	1146.2	0.19	<0.01	<0.05	48
ENSRNOG00000014548	NEDD9	766.34	0.19	<0.01	<0.05	25
ENSRNOG00000010889	FBXW7	424.14	0.19	<0.01	<0.05	20
ENSRNOG00000046252	TBL2	597.75	0.19	<0.01	<0.05	20
ENSRNOG00000031269	RGD1304694	482.59	0.19	<0.01	<0.05	20
ENSRNOG00000013517	PHTF2	693.49	0.19	<0.01	<0.05	18
ENSRNOG00000022252	KBTBD3	357.19	0.19	<0.01	<0.05	8
ENSRNOG00000055471	YWHAH	1209.27	0.19	<0.01	<0.05	105
ENSRNOG00000020038	CHPF	1749.66	0.19	<0.01	<0.05	85
ENSRNOG00000014727	FAHD1	419.33	0.19	<0.01	<0.05	44
ENSRNOG00000055391	EIF4EBP2	616.41	0.19	<0.01	<0.05	39
ENSRNOG00000006062	HS1BP3	680.82	0.19	<0.01	<0.05	31
ENSRNOG00000019758	IPO13	800.42	0.19	<0.01	<0.05	29
ENSRNOG00000019960	INO80E	437.94	0.19	<0.01	<0.05	28
ENSRNOG00000020812	GYS1	688.06	0.19	<0.01	<0.05	26
ENSRNOG00000007445	ASPH	829.71	0.19	<0.01	<0.05	25
ENSRNOG00000011879	NFAT5	1394.73	0.19	<0.01	<0.05	13
ENSRNOG00000002454	RNF2	548.72	0.19	<0.01	<0.05	41
ENSRNOG00000014235	ZGPAT	492.49	0.19	<0.01	<0.05	32
ENSRNOG00000016767	GGPS1	508.68	0.19	<0.01	<0.05	15
ENSRNOG00000016190	COQ9	2209.54	0.18	<0.001	<0.01	189
ENSRNOG00000008173	SESN3	1772.08	0.18	<0.001	<0.01	76
ENSRNOG00000022500	RWDD4	1228.53	0.18	<0.001	<0.01	65
ENSRNOG00000006369	ALG2	1376.5	0.18	<0.001	<0.01	63
ENSRNOG00000006001	LUC7L2	1450.74	0.18	<0.001	<0.01	50
ENSRNOG00000025705	ARMCX2	977.9	0.18	<0.001	<0.01	40
ENSRNOG00000059043	ITCH	818.54	0.18	<0.001	<0.01	32
ENSRNOG00000010771	PKD1	3360.47	0.18	<0.001	<0.01	30
ENSRNOG00000006756	MAGED1	8774.5	0.18	<0.001	<0.01	442
ENSRNOG00000002643	UGDH	921.3	0.18	<0.001	<0.01	52
ENSRNOG00000061073	ZFP275	871.94	0.18	<0.001	<0.01	19
ENSRNOG00000003821	RPTOR	942.36	0.18	<0.001	<0.01	18
ENSRNOG00000020748	MAP4	2632.89	0.18	<0.001	<0.01	59
ENSRNOG00000003078	DCAF6	976.23	0.18	<0.001	<0.01	28
ENSRNOG00000002208	SHROOM3	846.92	0.18	<0.001	<0.01	14
ENSRNOG00000003185	ACBD3	935.04	0.18	<0.001	<0.01	45
ENSRNOG00000011227	ATP1B2	7612.35	0.18	<0.001	<0.01	333
ENSRNOG00000030667	PPM1B	1721.82	0.18	<0.001	<0.01	76
ENSRNOG00000054058	OSBPL1A	4566.55	0.18	<0.01	<0.01	132
ENSRNOG00000017001	ZFP652	612.88	0.18	<0.01	<0.01	29
ENSRNOG00000003343	CANX	22028.3	0.18	<0.001	<0.001	565
ENSRNOG00000011763	SERP1	7585.63	0.18	<0.001	<0.001	452
ENSRNOG00000020433	ACTN4	7855.67	0.18	<0.001	<0.001	263
ENSRNOG00000032034	SUPT5H	2662.06	0.18	<0.001	<0.001	196
ENSRNOG00000001004	NCOR2	4466.92	0.18	<0.001	<0.001	66
ENSRNOG00000019742	STAT3	2111.96	0.18	<0.001	<0.001	57
ENSRNOG00000059202	AABR07021988.1	1818.82	0.18	<0.001	<0.001	46
ENSRNOG00000029910	GOLGA4	2801.97	0.18	<0.001	<0.001	45
ENSRNOG00000016965	ANAPC1	3195.29	0.18	<0.001	<0.001	43
ENSRNOG00000018977	AP3D1	3628.92	0.18	<0.001	<0.001	100
ENSRNOG00000006335	KLHL9	3288.42	0.18	<0.001	<0.001	95
ENSRNOG00000007111	NRDC	1949.8	0.18	<0.001	<0.001	64
ENSRNOG00000003099	UBQLN2	1207.39	0.18	<0.001	<0.001	48
ENSRNOG00000007472	SETD5	1910.67	0.18	<0.001	<0.001	31
ENSRNOG00000014811	CYHR1	2608.24	0.18	<0.001	<0.001	159
ENSRNOG00000003226	MPRIP	4711.2	0.18	<0.001	<0.001	127
ENSRNOG00000057813	AABR07063281.1	1649.34	0.18	<0.01	<0.05	115
ENSRNOG00000030183	PLOD2	1510.57	0.18	<0.01	<0.05	53
ENSRNOG00000022804	FOXP4	1306.82	0.18	<0.01	<0.05	38
ENSRNOG00000016183	IPP	599.75	0.18	<0.01	<0.05	34
ENSRNOG00000012001	VPS37A	384.9	0.18	<0.01	<0.05	27
ENSRNOG00000002423	AABR07029651.1	389.46	0.18	<0.01	<0.05	15
ENSRNOG00000001337	SETD1B	577.06	0.18	<0.01	<0.05	10
ENSRNOG00000059834	CIB2	620.46	0.18	<0.01	<0.05	56
ENSRNOG00000010096	AZI2	750.37	0.18	<0.01	<0.05	51
ENSRNOG00000009318	TTLL5	1114.43	0.18	<0.01	<0.05	29
ENSRNOG00000006063	PHF21A	466.84	0.18	<0.01	<0.05	18
ENSRNOG00000006749	TMTC3	846.23	0.18	<0.01	<0.05	17
ENSRNOG00000028534	ZFP518B	376.35	0.18	<0.01	<0.05	13
ENSRNOG00000008288	AKIRIN2	815.15	0.18	<0.01	<0.05	61
ENSRNOG00000016815	TMEM135	1386.29	0.18	<0.01	<0.05	54
ENSRNOG00000022894	BIVM	500.67	0.18	<0.01	<0.05	34
ENSRNOG00000012982	MAP9	1157.43	0.18	<0.01	<0.05	27
ENSRNOG00000058866	MYO5A	880.73	0.18	<0.01	<0.05	19
ENSRNOG00000017419	MAP3K4	627	0.18	<0.01	<0.05	16
ENSRNOG00000015895	B4GALT6	4534.36	0.17	<0.001	<0.01	90
ENSRNOG00000009653	NUMB	874.99	0.17	<0.001	<0.01	42
ENSRNOG00000017178	HYDIN	2786.46	0.17	<0.001	<0.01	41
ENSRNOG00000008797	TMPO	982.74	0.17	<0.001	<0.01	33
ENSRNOG00000026048	GBF1	2129.57	0.17	<0.001	<0.01	43
ENSRNOG00000003402	STX6	1057.3	0.17	<0.001	<0.01	30
ENSRNOG00000042245	DCAF7	5128.86	0.17	<0.001	<0.01	128
ENSRNOG00000017604	RIPOR1	1201.3	0.17	<0.001	<0.01	32
ENSRNOG00000011066	MARCHF6	1538.54	0.17	<0.001	<0.01	59
ENSRNOG00000005502	ANKIB1	949.87	0.17	<0.01	<0.01	19
ENSRNOG00000012561	ARHGEF10	1257.65	0.17	<0.01	<0.01	32
ENSRNOG00000015621	NSD3	715.88	0.17	<0.01	<0.01	18
ENSRNOG00000002625	PTPN4	1925.62	0.17	<0.01	<0.01	20
ENSRNOG00000026870	CLIC6	66675.4	0.17	<0.001	<0.001	2578
ENSRNOG00000019826	SIL1	1925.5	0.17	<0.001	<0.001	169
ENSRNOG00000021085	SF1	2313.65	0.17	<0.001	<0.001	88
ENSRNOG00000017641	RNF44	1387.71	0.17	<0.001	<0.001	48
ENSRNOG00000056371	PIK3CA	1398.9	0.17	<0.001	<0.001	27
ENSRNOG00000002755	PAFAH1B1	5911.05	0.17	<0.001	<0.001	149
ENSRNOG00000018164	SPCS2	2863.05	0.17	<0.001	<0.001	131
ENSRNOG00000046891	HK1	3250.87	0.17	<0.001	<0.001	102
ENSRNOG00000007801	R3HDM2	2491.17	0.17	<0.001	<0.001	82
ENSRNOG00000011329	PKM	9737.13	0.17	<0.001	<0.001	837
ENSRNOG00000016963	TRIP12	3910.93	0.17	<0.001	<0.001	65
ENSRNOG00000036676	CSNK1D	2424.48	0.17	<0.001	<0.001	87
ENSRNOG00000060694	ADAM17	993.57	0.17	<0.01	<0.05	32
ENSRNOG00000017151	RNF214	582.19	0.17	<0.01	<0.05	23
ENSRNOG00000038212	SOCS6	473.02	0.17	<0.01	<0.05	22
ENSRNOG00000007681	BRD3	461.38	0.17	<0.01	<0.05	19
ENSRNOG00000005417	ZHX2	418.12	0.17	<0.01	<0.05	19
ENSRNOG00000013689	VPS18	531.07	0.17	<0.01	<0.05	19
ENSRNOG00000056907	NIPBL	1223.58	0.17	<0.01	<0.05	16
ENSRNOG00000027250	RBM27	485.4	0.17	<0.01	<0.05	16
ENSRNOG00000008577	FBF1	555.35	0.17	<0.01	<0.05	13
ENSRNOG00000014450	SHPRH	533.91	0.17	<0.01	<0.05	9
ENSRNOG00000034066	HSPA8	20141.1	0.17	<0.01	<0.05	1490
ENSRNOG00000051624	HSPE1	1140.07	0.17	<0.01	<0.05	997
ENSRNOG00000053452	LOC100361457	1031.07	0.17	<0.01	<0.05	334
ENSRNOG00000018440	ARFIP2	879.38	0.17	<0.01	<0.05	61
ENSRNOG00000011652	SPPL2A	1698.3	0.17	<0.01	<0.05	51
ENSRNOG00000037207	UBR1	1288.18	0.17	<0.01	<0.05	30
ENSRNOG00000009729	UBP1	743.97	0.17	<0.01	<0.05	28
ENSRNOG00000007975	NCOA2	654.32	0.17	<0.01	<0.05	19
ENSRNOG00000000082	HLTF	941.76	0.17	<0.01	<0.05	26
ENSRNOG00000060367	RFX7	544.36	0.17	<0.01	<0.05	8
ENSRNOG00000008961	MAPRE3	1208.94	0.17	<0.01	<0.05	70
ENSRNOG00000047211	FZD3	400.05	0.17	<0.01	<0.05	17
ENSRNOG00000019073	IKBKB	859.73	0.17	<0.01	<0.05	30
ENSRNOG00000020673	PBXIP1	17988.5	0.16	<0.001	<0.01	786
ENSRNOG00000001228	POFUT2	1856.67	0.16	<0.001	<0.01	111
ENSRNOG00000010624	AP3B1	3427.4	0.16	<0.001	<0.01	87
ENSRNOG00000019785	PHTF1	1514.73	0.16	<0.001	<0.01	65
ENSRNOG00000021024	PI4KB	1798.07	0.16	<0.001	<0.01	64
ENSRNOG00000028501	ZC3H18	942.08	0.16	<0.001	<0.01	32
ENSRNOG00000006087	RNF20	877.12	0.16	<0.001	<0.01	25
ENSRNOG00000015229	ZC3H4	1058.4	0.16	<0.001	<0.01	23
ENSRNOG00000001449	POM121	841.4	0.16	<0.001	<0.01	20
ENSRNOG00000021118	NOMO1	5929.57	0.16	<0.001	<0.01	187
ENSRNOG00000004742	CHP1	1559.85	0.16	<0.001	<0.01	120
ENSRNOG00000007728	GSDMD	843.49	0.16	<0.001	<0.01	59
ENSRNOG00000001256	ATXN2	1650.95	0.16	<0.001	<0.01	45
ENSRNOG00000015334	FCHO2	1609.89	0.16	<0.001	<0.01	40
ENSRNOG00000028834	POLR2A	2046.28	0.16	<0.001	<0.01	36
ENSRNOG00000005624	ZFX	901.79	0.16	<0.001	<0.01	25
ENSRNOG00000005183	RTF1	973.71	0.16	<0.001	<0.01	25
ENSRNOG00000014664	VIRMA	893.26	0.16	<0.001	<0.01	20
ENSRNOG00000016356	GOT1	2012.11	0.16	<0.001	<0.01	149
ENSRNOG00000019730	INPPL1	1410.25	0.16	<0.001	<0.01	52
ENSRNOG00000010534	ANKRD50	1290.58	0.16	<0.001	<0.01	21
ENSRNOG00000024402	FOCAD	865.19	0.16	<0.001	<0.01	15
ENSRNOG00000013136	OXSR1	1393.27	0.16	<0.001	<0.01	41
ENSRNOG00000061304	ATP2B3	24038.8	0.16	<0.001	<0.01	622
ENSRNOG00000012716	CHD2	1809.8	0.16	<0.01	<0.01	24
ENSRNOG00000019799	PCDHGC3	2291.99	0.16	<0.001	<0.001	65
ENSRNOG00000058057	AABR07019403.1	629.45	0.16	<0.01	<0.05	62
ENSRNOG00000032930	TRIM26	1065.38	0.16	<0.01	<0.05	42
ENSRNOG00000048733	NUP62	816.05	0.16	<0.01	<0.05	33
ENSRNOG00000001613	ZBTB11	800.18	0.16	<0.01	<0.05	18
ENSRNOG00000025185	NUP188	555.98	0.16	<0.01	<0.05	14
ENSRNOG00000010668	ANXA6	5410.38	0.16	<0.01	<0.05	271
ENSRNOG00000007900	TSPAN33	3981.41	0.16	<0.01	<0.05	250
ENSRNOG00000028411	PCNP	1142.06	0.16	<0.01	<0.05	119
ENSRNOG00000001417	PLOD3	1460.46	0.16	<0.01	<0.05	78
ENSRNOG00000000396	DDX50	1085.3	0.16	<0.01	<0.05	58
ENSRNOG00000024482	TNRC18	3272.93	0.16	<0.01	<0.05	43
ENSRNOG00000001055	RILPL1	578.08	0.16	<0.01	<0.05	37
ENSRNOG00000004793	NCLN	885.3	0.16	<0.01	<0.05	36
ENSRNOG00000000663	TFIP11	738.23	0.16	<0.01	<0.05	28
ENSRNOG00000005486	PHF20L1	575.24	0.16	<0.01	<0.05	25
ENSRNOG00000012274	DDI2	1036.17	0.16	<0.01	<0.05	19
ENSRNOG00000025991	PEX1	675.37	0.16	<0.01	<0.05	19
ENSRNOG00000049219	RNF187	1728.14	0.16	<0.01	<0.05	110
ENSRNOG00000019936	ANAPC15	569.74	0.16	<0.01	<0.05	95
ENSRNOG00000002104	SCAF4	654.48	0.16	<0.01	<0.05	18
ENSRNOG00000000112	CHAMP1	501.4	0.16	<0.01	<0.05	17
ENSRNOG00000051706	TEP1	829.15	0.16	<0.01	<0.05	13
ENSRNOG00000042492	COP1	1192.7	0.16	<0.01	<0.05	62
ENSRNOG00000010396	EYA3	745.99	0.16	<0.01	<0.05	24
ENSRNOG00000011366	PIGS	3011.73	0.15	<0.001	<0.01	173
ENSRNOG00000012186	GOLPH3	3373.4	0.15	<0.001	<0.01	166
ENSRNOG00000016207	GALNT1	1787.71	0.15	<0.001	<0.01	99
ENSRNOG00000009271	SMARCA4	1780.59	0.15	<0.001	<0.01	39
ENSRNOG00000011661	HNRNPH2	1955.4	0.15	<0.001	<0.01	148
ENSRNOG00000011876	FXR2	2104.87	0.15	<0.001	<0.01	97
ENSRNOG00000019507	HNRNPUL2	1552.53	0.15	<0.001	<0.01	74
ENSRNOG00000012004	UBAP1	1070.93	0.15	<0.001	<0.01	56
ENSRNOG00000014836	RALGAPB	3048.4	0.15	<0.001	<0.01	43
ENSRNOG00000009994	DLAT	1418.65	0.15	<0.001	<0.01	68
ENSRNOG00000001172	RNF10	4940.96	0.15	<0.01	<0.01	160
ENSRNOG00000051498	PRPF6	1277.85	0.15	<0.01	<0.01	55
ENSRNOG00000023383	DDX3X	8046.37	0.15	<0.001	<0.001	300
ENSRNOG00000019105	DPP8	2746.01	0.15	<0.001	<0.001	85
ENSRNOG00000006180	PUM2	3234.68	0.15	<0.001	<0.001	76
ENSRNOG00000006137	ARID1A	2197.78	0.15	<0.001	<0.001	32
ENSRNOG00000008195	YWHAZ	7220.47	0.15	<0.001	<0.001	508
ENSRNOG00000025528	EFR3A	2294.78	0.15	<0.001	<0.001	56
ENSRNOG00000002940	ANKRD17	2240.17	0.15	<0.001	<0.001	33
ENSRNOG00000009402	RABGAP1	1436.29	0.15	<0.001	<0.001	32
ENSRNOG00000008981	PDCD6IP	4006.79	0.15	<0.001	<0.001	90
ENSRNOG00000011989	VAT1L	51710.9	0.15	<0.01	<0.05	1788
ENSRNOG00000031364	KIF1C	17297.5	0.15	<0.01	<0.05	463
ENSRNOG00000001235	GNA12	2689.03	0.15	<0.01	<0.05	115
ENSRNOG00000056462	TMF1	2187.21	0.15	<0.01	<0.05	82
ENSRNOG00000013875	FBXL17	905.16	0.15	<0.01	<0.05	50
ENSRNOG00000056150	PURB	960.85	0.15	<0.01	<0.05	46
ENSRNOG00000019423	DVL1	985.03	0.15	<0.01	<0.05	39
ENSRNOG00000048277	AABR07035787.1	621.88	0.15	<0.01	<0.05	34
ENSRNOG00000061262	HUWE1	3074.4	0.15	<0.01	<0.05	32
ENSRNOG00000054725	GTF3C4	1320.59	0.15	<0.01	<0.05	26
ENSRNOG00000017299	PHRF1	883.13	0.15	<0.01	<0.05	21
ENSRNOG00000015300	SPSB3	1156.54	0.15	<0.01	<0.05	77
ENSRNOG00000002254	TMEM33	2442.49	0.15	<0.01	<0.05	52
ENSRNOG00000027867	REXO4	903.47	0.15	<0.01	<0.05	50
ENSRNOG00000001877	MED15	896.32	0.15	<0.01	<0.05	34
ENSRNOG00000008174	APPL2	731.66	0.15	<0.01	<0.05	33
ENSRNOG00000002932	WDR19	1202.41	0.15	<0.01	<0.05	31
ENSRNOG00000003936	PWWP2A	761.47	0.15	<0.01	<0.05	28
ENSRNOG00000000511	SRPK1	745.6	0.15	<0.01	<0.05	28
ENSRNOG00000058790	FAM120B	1116.22	0.15	<0.01	<0.05	28
ENSRNOG00000019196	XPNPEP3	535.95	0.15	<0.01	<0.05	10
ENSRNOG00000010902	ELOA	833.73	0.15	<0.01	<0.05	30
ENSRNOG00000054757	ADCY6	4393.75	0.15	<0.01	<0.05	85
ENSRNOG00000049876	PRKAR1A	3847.34	0.14	<0.001	<0.01	299
ENSRNOG00000018901	RAB14	2799.97	0.14	<0.001	<0.01	195
ENSRNOG00000000852	PRRC2A	5946.43	0.14	<0.001	<0.01	108
ENSRNOG00000011148	SSR3	2091.67	0.14	<0.001	<0.01	94
ENSRNOG00000002021	SON	5128.13	0.14	<0.001	<0.01	82
ENSRNOG00000011931	SMARCA2	3224.77	0.14	<0.001	<0.01	55
ENSRNOG00000000718	CGGBP1	1755.17	0.14	<0.001	<0.01	46
ENSRNOG00000011709	PUM1	1713.88	0.14	<0.001	<0.01	38
ENSRNOG00000013443	TM9SF3	4579.95	0.14	<0.001	<0.01	215
ENSRNOG00000057589	RNF11L1	1324.1	0.14	<0.001	<0.01	134
ENSRNOG00000003953	RAB3GAP1	1202.5	0.14	<0.001	<0.01	45
ENSRNOG00000008616	UBR3	1801.49	0.14	<0.001	<0.01	35
ENSRNOG00000001344	ALDH2	8751.37	0.14	<0.01	<0.01	516
ENSRNOG00000008830	NFE2L1	3241.83	0.14	<0.001	<0.001	134
ENSRNOG00000018309	CHD4	4677.47	0.14	<0.001	<0.001	84
ENSRNOG00000010427	IPO7	2217.82	0.14	<0.001	<0.001	54
ENSRNOG00000001479	GTF2I	7052.19	0.14	<0.001	<0.001	255
ENSRNOG00000013409	GCLM	1080.64	0.14	<0.01	<0.05	89
ENSRNOG00000001135	WSB2	1127.12	0.14	<0.01	<0.05	89
ENSRNOG00000010729	USP8	2697.41	0.14	<0.01	<0.05	77
ENSRNOG00000012975	GGCX	1280.42	0.14	<0.01	<0.05	67
ENSRNOG00000009992	RABGGTB	1040.98	0.14	<0.01	<0.05	60
ENSRNOG00000056246	GLS	2105.53	0.14	<0.01	<0.05	56
ENSRNOG00000015026	ARHGEF11	1897.46	0.14	<0.01	<0.05	41
ENSRNOG00000008145	TRAF3	1393.15	0.14	<0.01	<0.05	30
ENSRNOG00000061851	FOXJ3	1056.48	0.14	<0.01	<0.05	24
ENSRNOG00000020386	ASH1L	1943.51	0.14	<0.01	<0.05	21
ENSRNOG00000022343	ALMS1	930.38	0.14	<0.01	<0.05	11
ENSRNOG00000018102	COA5	5342.58	0.14	<0.01	<0.05	168
ENSRNOG00000053210	ZC3H11A	2008.75	0.14	<0.01	<0.05	83
ENSRNOG00000043503	EHD1	1343.51	0.14	<0.01	<0.05	62
ENSRNOG00000000246	AMZ2	1153.03	0.14	<0.01	<0.05	50
ENSRNOG00000051680	CCDC186	1530.52	0.14	<0.01	<0.05	46
ENSRNOG00000018012	TULP4	1437.73	0.14	<0.01	<0.05	36
ENSRNOG00000043381	CYTH1	767.18	0.14	<0.01	<0.05	30
ENSRNOG00000016010	MUL1	838.19	0.14	<0.01	<0.05	27
ENSRNOG00000025792	CRK	1372.11	0.14	<0.01	<0.05	136
ENSRNOG00000003946	TOR1AIP1	1058.76	0.14	<0.01	<0.05	56
ENSRNOG00000029441	KLHL2	572.64	0.14	<0.01	<0.05	24
ENSRNOG00000019268	PELP1	651.96	0.14	<0.01	<0.05	23
ENSRNOG00000043436	MICU1	1681.35	0.14	<0.01	<0.05	98
ENSRNOG00000011184	SLC13A4	18181.4	0.14	<0.01	<0.05	881
ENSRNOG00000060350	IQSEC1	4562.91	0.13	<0.001	<0.01	127
ENSRNOG00000009042	SEC24C	2871.51	0.13	<0.001	<0.01	88
ENSRNOG00000005388	RASSF3	2483.97	0.13	<0.001	<0.01	80
ENSRNOG00000018097	EMC1	3100.11	0.13	<0.001	<0.01	60
ENSRNOG00000021262	SLC23A2	10289.9	0.13	<0.001	<0.01	218
ENSRNOG00000049531	USP19	2987.92	0.13	<0.01	<0.01	80
ENSRNOG00000001700	WHRN	2325.87	0.13	<0.01	<0.01	83
ENSRNOG00000057626	KIF1B	4899.61	0.13	<0.001	<0.001	105
ENSRNOG00000005130	LOC103693780	5540.93	0.13	<0.01	<0.05	232
ENSRNOG00000009642	CCT4	2548.14	0.13	<0.01	<0.05	164
ENSRNOG00000020813	LTBP3	4694.19	0.13	<0.01	<0.05	130
ENSRNOG00000000851	BAG6	2247.46	0.13	<0.01	<0.05	69
ENSRNOG00000016218	GTF3C1	2788.04	0.13	<0.01	<0.05	51
ENSRNOG00000029510	PLXNB1	2494.56	0.13	<0.01	<0.05	46
ENSRNOG00000018009	RAB8B	1032.65	0.13	<0.01	<0.05	28
ENSRNOG00000018651	AGTPBP1	866.25	0.13	<0.01	<0.05	25
ENSRNOG00000047219	UBE3B	679.9	0.13	<0.01	<0.05	24
ENSRNOG00000036701	ACTG1	3596.33	0.13	<0.01	<0.05	954
ENSRNOG00000002433	G3BP2	2008.87	0.13	<0.01	<0.05	109
ENSRNOG00000004973	PPP2R5C	1351.23	0.13	<0.01	<0.05	90
ENSRNOG00000017466	KIF5B	2461.85	0.13	<0.01	<0.05	87
ENSRNOG00000016939	CHMP7	1046.34	0.13	<0.01	<0.05	63
ENSRNOG00000003261	USP9X	4119.62	0.13	<0.01	<0.05	45
ENSRNOG00000004834	LLGL2	1274.12	0.13	<0.01	<0.05	44
ENSRNOG00000026962	OSBPL8	1075.97	0.13	<0.01	<0.05	31
ENSRNOG00000009535	STOML2	1271.52	0.13	<0.01	<0.05	151
ENSRNOG00000000921	UBL3	2555	0.13	<0.01	<0.05	122
ENSRNOG00000011956	AKTIP	1584.54	0.13	<0.01	<0.05	111
ENSRNOG00000014330	PCMT1	966.16	0.13	<0.01	<0.05	88
ENSRNOG00000012297	MARCHF8	1271.64	0.13	<0.01	<0.05	68
ENSRNOG00000025832	ZER1	1646.64	0.13	<0.01	<0.05	49
ENSRNOG00000027326	TADA2B	1026.69	0.13	<0.01	<0.05	39
ENSRNOG00000000513	MAPK14	1056.07	0.13	<0.01	<0.05	42
ENSRNOG00000009615	MTOR	1237.83	0.13	<0.01	<0.05	19
ENSRNOG00000057806	TRPM7	3211.48	0.13	<0.01	<0.05	61
ENSRNOG00000001592	CCT8	2775.92	0.12	<0.001	<0.01	137
ENSRNOG00000010083	PRPSAP1	1284.17	0.12	<0.001	<0.01	107
ENSRNOG00000017023	TCF25	3433.22	0.12	<0.001	<0.01	146
ENSRNOG00000019164	UBA1	3353.54	0.12	<0.001	<0.01	123
ENSRNOG00000016054	TAB2	1928.1	0.12	<0.001	<0.01	77
ENSRNOG00000046345	RPN1	7313.25	0.12	<0.001	<0.01	457
ENSRNOG00000019212	TPP1	4201.74	0.12	<0.001	<0.01	219
ENSRNOG00000014617	TGOLN2	9539.75	0.12	<0.001	<0.01	252
ENSRNOG00000007492	RPN2	6601.75	0.12	<0.01	<0.05	350
ENSRNOG00000033426	CDC37	2068.26	0.12	<0.01	<0.05	159
ENSRNOG00000015068	IL11RA1	1516.58	0.12	<0.01	<0.05	113
ENSRNOG00000058572	NEK9	2351.62	0.12	<0.01	<0.05	92
ENSRNOG00000020182	MVP	1510.75	0.12	<0.01	<0.05	59
ENSRNOG00000008392	SBF1	1633.74	0.12	<0.01	<0.05	32
ENSRNOG00000001272	MCM3AP	1073.95	0.12	<0.01	<0.05	22
ENSRNOG00000011491	DNAJC13	933.97	0.12	<0.01	<0.05	15
ENSRNOG00000004282	ARL4A	2727.02	0.12	<0.01	<0.05	347
ENSRNOG00000014670	ZMYND11	3040.16	0.12	<0.01	<0.05	91
ENSRNOG00000030790	CTNND1	3357.84	0.12	<0.01	<0.05	83
ENSRNOG00000019930	RHOT2	1207.06	0.12	<0.01	<0.05	50
ENSRNOG00000001642	TBC1D23	887.12	0.12	<0.01	<0.05	27
ENSRNOG00000039528	FAM32A	1428.77	0.12	<0.01	<0.05	94
ENSRNOG00000009183	SZRD1	1991.82	0.12	<0.01	<0.05	77
ENSRNOG00000009236	NECAP1	1169.15	0.12	<0.01	<0.05	60
ENSRNOG00000009585	TCF20	2303.84	0.12	<0.01	<0.05	44
ENSRNOG00000020020	WBP1L	1707.74	0.12	<0.01	<0.05	54
ENSRNOG00000005464	LGALSL	1376.25	0.12	<0.01	<0.05	53
ENSRNOG00000005307	SLC4A10	23471.7	0.12	<0.01	<0.05	605
ENSRNOG00000036852	PCBP2	3030.12	0.11	<0.001	<0.01	238
ENSRNOG00000019282	UBQLN1	4872.91	0.11	<0.01	<0.01	170
ENSRNOG00000020889	NUCB1	7471.32	0.11	<0.01	<0.05	425
ENSRNOG00000024470	LMAN1	1769.11	0.11	<0.01	<0.05	118
ENSRNOG00000008786	AP1B1	3378.63	0.11	<0.01	<0.05	109
ENSRNOG00000006247	COPA	3686.95	0.11	<0.01	<0.05	108
ENSRNOG00000012204	LOC100294508	2513.6	0.11	<0.01	<0.05	77
ENSRNOG00000006412	ZHX1	2259.58	0.11	<0.01	<0.05	70
ENSRNOG00000020892	DPF2	1134.16	0.11	<0.01	<0.05	65
ENSRNOG00000002509	GNL3L	2125.77	0.11	<0.01	<0.05	60
ENSRNOG00000030247	EIF4EBP3	1948.14	0.11	<0.01	<0.05	50
ENSRNOG00000005045	PPP2R5E	1439.14	0.11	<0.01	<0.05	49
ENSRNOG00000060340	PSME4	2199.58	0.11	<0.01	<0.05	42
ENSRNOG00000010361	KIF3B	1285.96	0.11	<0.01	<0.05	30
ENSRNOG00000013659	TEX2	1323.68	0.11	<0.01	<0.05	29
ENSRNOG00000019277	VDAC3	2858.86	0.11	<0.01	<0.05	312
ENSRNOG00000018225	TP53INP2	9218	0.11	<0.01	<0.05	279
ENSRNOG00000018668	GLG1	3604.26	0.11	<0.01	<0.05	57
ENSRNOG00000008709	ARHGAP32	3768.04	0.11	<0.01	<0.05	46
ENSRNOG00000014530	NAV2	2969.7	0.11	<0.01	<0.05	29
ENSRNOG00000050200	KDM3B	1421.64	0.11	<0.01	<0.05	27
ENSRNOG00000011175	HNRNPA2B1	7084.64	0.11	<0.01	<0.05	654
ENSRNOG00000015528	PJA2	3657.47	0.11	<0.01	<0.05	123
ENSRNOG00000009377	NELFB	1218.41	0.11	<0.01	<0.05	67
ENSRNOG00000031814	SORT1	4325.74	0.11	<0.01	<0.05	78
ENSRNOG00000004339	YY1	848.57	0.11	<0.01	<0.05	65
ENSRNOG00000033508	MINK1	2807.56	0.11	<0.01	<0.05	72
ENSRNOG00000007120	MTMR3	1697.24	0.11	<0.01	<0.05	37
ENSRNOG00000050585	PGAM1	8518.34	0.1	<0.001	<0.01	734
ENSRNOG00000015401	MAPK4	17291.7	0.1	<0.001	<0.01	493
ENSRNOG00000004395	FBXW11	2632.83	0.1	<0.01	<0.01	81
ENSRNOG00000009683	SDCBP	7131.75	0.1	<0.01	<0.01	479
ENSRNOG00000007088	XPOT	1878.7	0.1	<0.01	<0.05	46
ENSRNOG00000058249	PGK1	9107.11	0.1	<0.01	<0.05	749
ENSRNOG00000019724	GANAB	7127.42	0.1	<0.01	<0.05	225
ENSRNOG00000038883	LOC294154	3712.12	0.1	<0.01	<0.05	137
ENSRNOG00000047179	APLP2	16355.2	0.1	<0.01	<0.05	650
ENSRNOG00000007775	CMPK1	3033.1	0.1	<0.01	<0.05	192
ENSRNOG00000016779	FAM120A	3229.43	0.09	<0.001	<0.01	121
ENSRNOG00000002271	SLAIN2	2099.72	0.09	<0.01	<0.05	56
ENSRNOG00000010153	RAF1	2301.1	0.08	<0.01	<0.05	92
ENSRNOG00000005877	LRPPRC	2254.15	-0.09	<0.01	<0.05	66
ENSRNOG00000020897	PRPF19	2039.84	-0.09	<0.01	<0.05	128
ENSRNOG00000011414	PSMC3	2617.47	-0.1	<0.01	<0.05	231
ENSRNOG00000019465	GNAI3	2655.2	-0.1	<0.01	<0.05	113
ENSRNOG00000016137	RAD23B	4522.75	-0.1	<0.01	<0.05	218
ENSRNOG00000049683	SH3GL1	1509.39	-0.1	<0.01	<0.05	108
ENSRNOG00000026212	MICALL1	1606.92	-0.1	<0.01	<0.05	19
ENSRNOG00000011981	SLC39A13	1813.68	-0.1	<0.01	<0.05	91
ENSRNOG00000014562	HNRNPF	3421.76	-0.11	<0.001	<0.01	253
ENSRNOG00000058898	NEDD4	13305.7	-0.11	<0.01	<0.01	312
ENSRNOG00000015450	PPP1R16A	1601.76	-0.11	<0.01	<0.01	82
ENSRNOG00000013381	TSG101	1806.33	-0.11	<0.01	<0.05	165
ENSRNOG00000003970	TNPO2	1822.1	-0.11	<0.01	<0.05	44
ENSRNOG00000001719	PSMD2	4339.39	-0.11	<0.01	<0.05	201
ENSRNOG00000008452	EID1	2508.9	-0.11	<0.01	<0.05	189
ENSRNOG00000005310	CUL1	2249.83	-0.12	<0.001	<0.01	92
ENSRNOG00000015953	OAZ2	2575.82	-0.12	<0.001	<0.01	208
ENSRNOG00000010448	PTBP1	3424.79	-0.12	<0.001	<0.01	179
ENSRNOG00000022485	CHUK	2083.61	-0.12	<0.001	<0.01	61
ENSRNOG00000023344	RPL23A	3554.14	-0.12	<0.01	<0.05	1480
ENSRNOG00000025936	RPL6	4386.33	-0.12	<0.01	<0.05	879
ENSRNOG00000019453	RPS5	2704.9	-0.12	<0.01	<0.05	669
ENSRNOG00000000893	TMEM248	2105.6	-0.12	<0.01	<0.05	207
ENSRNOG00000006992	RPL7	5919.17	-0.12	<0.01	<0.05	156
ENSRNOG00000020513	BECN1	1613.72	-0.12	<0.01	<0.05	103
ENSRNOG00000019710	TM9SF1	1826.96	-0.12	<0.01	<0.05	87
ENSRNOG00000019222	TFDP1	1201.03	-0.12	<0.01	<0.05	65
ENSRNOG00000049452	NEBL	1553.54	-0.12	<0.01	<0.05	230
ENSRNOG00000019456	KARS	1317.48	-0.12	<0.01	<0.05	78
ENSRNOG00000020683	HNRNPUL1	2277.31	-0.12	<0.01	<0.05	73
ENSRNOG00000003186	ANKS3	1133.52	-0.12	<0.01	<0.05	28
ENSRNOG00000016478	EIF5A	4450.25	-0.12	<0.01	<0.05	565
ENSRNOG00000019550	SLC11A2	1625.13	-0.12	<0.01	<0.05	69
ENSRNOG00000015134	MAP3K12	1089.3	-0.12	<0.01	<0.05	30
ENSRNOG00000033378	RNF123	1248.37	-0.13	<0.001	<0.01	30
ENSRNOG00000029260	PITPNM2	2409.94	-0.13	<0.001	<0.01	46
ENSRNOG00000021082	KDELR1	2929.03	-0.13	<0.001	<0.001	261
ENSRNOG00000011782	GOT2	6071.61	-0.13	<0.001	<0.001	371
ENSRNOG00000001611	RPL24	3199.29	-0.13	<0.01	<0.05	1029
ENSRNOG00000027503	RPS25	2109.44	-0.13	<0.01	<0.05	979
ENSRNOG00000011893	RPS3A	4227.2	-0.13	<0.01	<0.05	808
ENSRNOG00000052730	PSMB3	1322.71	-0.13	<0.01	<0.05	295
ENSRNOG00000007648	RAB11B	2220.34	-0.13	<0.01	<0.05	206
ENSRNOG00000022586	CDK9	844.7	-0.13	<0.01	<0.05	82
ENSRNOG00000009474	DDX42	1067.46	-0.13	<0.01	<0.05	32
ENSRNOG00000055572	IDH3G	1675.82	-0.13	<0.01	<0.05	165
ENSRNOG00000016539	MXD3	2737.21	-0.13	<0.01	<0.05	114
ENSRNOG00000008748	PEX2	825.35	-0.13	<0.01	<0.05	65
ENSRNOG00000016919	SCAF8	1191.42	-0.13	<0.01	<0.05	32
ENSRNOG00000059715	CC2D2A	927.29	-0.13	<0.01	<0.05	17
ENSRNOG00000018680	RPL17	3473.8	-0.13	<0.01	<0.05	872
ENSRNOG00000015101	MAK	960.9	-0.13	<0.01	<0.05	28
ENSRNOG00000019964	TAOK2	2392.6	-0.13	<0.01	<0.05	74
ENSRNOG00000036835	COPZ1	3251.64	-0.14	<0.001	<0.01	169
ENSRNOG00000002807	SEPTIN9	3237.77	-0.14	<0.001	<0.01	166
ENSRNOG00000045892	CFL2	2380.63	-0.14	<0.001	<0.01	107
ENSRNOG00000025895	CAVIN2	2128.31	-0.14	<0.001	<0.01	77
ENSRNOG00000015409	USP5	973.94	-0.14	<0.01	<0.01	46
ENSRNOG00000019262	TRAK1	2234.53	-0.14	<0.01	<0.01	55
ENSRNOG00000019749	UBE2J2	1756.65	-0.14	<0.01	<0.05	154
ENSRNOG00000019657	MK1	2339.18	-0.14	<0.01	<0.05	118
ENSRNOG00000013972	PEF1	1157.84	-0.14	<0.01	<0.05	104
ENSRNOG00000003967	VMP1	1347.64	-0.14	<0.01	<0.05	90
ENSRNOG00000018468	LDB1	1210.13	-0.14	<0.01	<0.05	76
ENSRNOG00000017201	CD2BP2	1718.54	-0.14	<0.01	<0.05	74
ENSRNOG00000007719	CCNC	1691.9	-0.14	<0.01	<0.05	61
ENSRNOG00000005568	AABR07064804.1	1986.71	-0.14	<0.01	<0.05	48
ENSRNOG00000016976	CLCN7	844.97	-0.14	<0.01	<0.05	37
ENSRNOG00000003706	UFC1	1247.05	-0.14	<0.01	<0.05	197
ENSRNOG00000012738	EIF3M	1423.35	-0.14	<0.01	<0.05	162
ENSRNOG00000011029	SEC11A	954.47	-0.14	<0.01	<0.05	126
ENSRNOG00000059460	TTC30B	1862.67	-0.14	<0.01	<0.05	110
ENSRNOG00000017172	MVB12B	1164	-0.14	<0.01	<0.05	34
ENSRNOG00000013949	IDH2	8156.77	-0.14	<0.01	<0.05	710
ENSRNOG00000012860	TMEM184C	1238.45	-0.14	<0.01	<0.05	74
ENSRNOG00000056156	MACO1	1084.91	-0.14	<0.01	<0.05	39
ENSRNOG00000037909	PPM1F	2786.32	-0.14	<0.01	<0.05	80
ENSRNOG00000012457	CYC1	3834.17	-0.15	<0.001	<0.01	503
ENSRNOG00000017801	ATF4	2990	-0.15	<0.001	<0.01	331
ENSRNOG00000018273	NCL	4631.02	-0.15	<0.001	<0.01	223
ENSRNOG00000023816	APH1A	2181.64	-0.15	<0.001	<0.01	159
ENSRNOG00000028783	WDR35	3051.69	-0.15	<0.001	<0.001	92
ENSRNOG00000003014	POGLUT1	1089.87	-0.15	<0.001	<0.001	46
ENSRNOG00000047235	VPS26B	2074.18	-0.15	<0.01	<0.05	76
ENSRNOG00000024801	SLC35A2	896.83	-0.15	<0.01	<0.05	55
ENSRNOG00000001149	PXN	1401.04	-0.15	<0.01	<0.05	54
ENSRNOG00000008553	MTHFR	1215.5	-0.15	<0.01	<0.05	38
ENSRNOG00000007268	RGD1561796	666.86	-0.15	<0.01	<0.05	15
ENSRNOG00000012081	TXN1	1208.85	-0.15	<0.01	<0.05	415
ENSRNOG00000016227	GLRX3	3008.89	-0.15	<0.01	<0.05	365
ENSRNOG00000017291	SORD	1966.51	-0.15	<0.01	<0.05	123
ENSRNOG00000047287	NUCKS1	1008.79	-0.15	<0.01	<0.05	87
ENSRNOG00000005175	SGPP1	1774.4	-0.15	<0.01	<0.05	73
ENSRNOG00000010735	NFYC	810.64	-0.15	<0.01	<0.05	61
ENSRNOG00000022043	YIPF2	884.61	-0.15	<0.01	<0.05	55
ENSRNOG00000012705	PCGF2	580.76	-0.15	<0.01	<0.05	55
ENSRNOG00000025025	DNTTIP2	945.73	-0.15	<0.01	<0.05	48
ENSRNOG00000019924	THOP1	504.06	-0.15	<0.01	<0.05	30
ENSRNOG00000016470	NDUFA10L1	1846.88	-0.15	<0.01	<0.05	142
ENSRNOG00000005101	MIA2	2578.29	-0.15	<0.01	<0.05	113
ENSRNOG00000011853	MBD2	1257.68	-0.15	<0.01	<0.05	92
ENSRNOG00000030628	EIF4A1	3816.97	-0.16	<0.001	<0.01	302
ENSRNOG00000026742	YPEL5	1406.11	-0.16	<0.001	<0.01	102
ENSRNOG00000028946	CDC42EP4	1613.34	-0.16	<0.001	<0.01	72
ENSRNOG00000008927	HBP1	1103.37	-0.16	<0.001	<0.01	51
ENSRNOG00000009397	KBTBD4	1088.68	-0.16	<0.001	<0.01	48
ENSRNOG00000003013	RPGR	963.9	-0.16	<0.001	<0.01	37
ENSRNOG00000010830	SLC25A4	7730.38	-0.16	<0.001	<0.01	998
ENSRNOG00000006751	PSMD6	1526.64	-0.16	<0.001	<0.01	176
ENSRNOG00000003707	ZMYM3	1465.61	-0.16	<0.001	<0.01	35
ENSRNOG00000003901	CFAP36	4174.85	-0.16	<0.001	<0.01	394
ENSRNOG00000007706	PRKAA2	1267.05	-0.16	<0.001	<0.01	56
ENSRNOG00000036698	NPLOC4	1694.17	-0.16	<0.01	<0.01	58
ENSRNOG00000019485	BCKDK	1454.06	-0.16	<0.01	<0.01	121
ENSRNOG00000013493	PSMA4	1686.78	-0.16	<0.001	<0.001	208
ENSRNOG00000060869	IRAK1	2080.64	-0.16	<0.001	<0.001	90
ENSRNOG00000019651	SLC12A4	7604.62	-0.16	<0.001	<0.001	253
ENSRNOG00000019007	RPL14	5083.48	-0.16	<0.01	<0.05	1281
ENSRNOG00000034246	RPS27A	794.52	-0.16	<0.01	<0.05	416
ENSRNOG00000004883	ERH	1196.38	-0.16	<0.01	<0.05	249
ENSRNOG00000017447	EIF2S2	1856.43	-0.16	<0.01	<0.05	157
ENSRNOG00000008673	ARPC3	822.48	-0.16	<0.01	<0.05	142
ENSRNOG00000007568	SPATA6	1939.41	-0.16	<0.01	<0.05	109
ENSRNOG00000014779	PDCD4	942.54	-0.16	<0.01	<0.05	42
ENSRNOG00000006326	ATRAID	920.3	-0.16	<0.01	<0.05	144
ENSRNOG00000010712	TERF2IP	1111.89	-0.16	<0.01	<0.05	74
ENSRNOG00000007570	DERA	724.38	-0.16	<0.01	<0.05	60
ENSRNOG00000000901	CRCP	447.26	-0.16	<0.01	<0.05	44
ENSRNOG00000009963	CTPS1	775.91	-0.16	<0.01	<0.05	37
ENSRNOG00000029667	TBCE	642.69	-0.16	<0.01	<0.05	33
ENSRNOG00000010284	ST3GAL5	2393.88	-0.16	<0.01	<0.05	132
ENSRNOG00000038597	DLG1	2224.03	-0.16	<0.01	<0.05	64
ENSRNOG00000039214	MAP11	770.28	-0.16	<0.01	<0.05	10
ENSRNOG00000000931	SFSWAP	680.69	-0.16	<0.01	<0.05	42
ENSRNOG00000018719	CIR1	524.56	-0.16	<0.01	<0.05	36
ENSRNOG00000016770	CALM2	4584.61	-0.16	<0.01	<0.05	382
ENSRNOG00000010682	CLCN3	2081.42	-0.16	<0.01	<0.05	60
ENSRNOG00000061474	CTDP1	625.69	-0.16	<0.01	<0.05	21
ENSRNOG00000016961	RPS27	2443.81	-0.17	<0.001	<0.01	3497
ENSRNOG00000001488	PSMB1	6115.58	-0.17	<0.001	<0.01	922
ENSRNOG00000021057	OSBP	2678.64	-0.17	<0.001	<0.01	76
ENSRNOG00000005602	MTHFD1	1348.2	-0.17	<0.001	<0.01	53
ENSRNOG00000016896	RPL3	5796.41	-0.17	<0.001	<0.01	703
ENSRNOG00000003951	PSMC1	2103.85	-0.17	<0.001	<0.01	190
ENSRNOG00000013919	IFT46	1306.14	-0.17	<0.001	<0.01	109
ENSRNOG00000002896	PRDX6	4702	-0.17	<0.001	<0.01	480
ENSRNOG00000016250	AMMECR1L	1583.82	-0.17	<0.001	<0.01	45
ENSRNOG00000008279	MRPS15	651.37	-0.17	<0.001	<0.01	40
ENSRNOG00000000465	SLC39A7	3438.2	-0.17	<0.001	<0.01	205
ENSRNOG00000007367	SEPTIN4	1014.52	-0.17	<0.001	<0.01	119
ENSRNOG00000015182	PPP2CB	5010.68	-0.17	<0.001	<0.01	475
ENSRNOG00000018623	REV1	729	-0.17	<0.01	<0.01	17
ENSRNOG00000026109	PRMT1	1063.88	-0.17	<0.001	<0.001	149
ENSRNOG00000004304	SYAP1	1751.13	-0.17	<0.001	<0.001	109
ENSRNOG00000019497	MRPL17	1374.67	-0.17	<0.001	<0.001	223
ENSRNOG00000008829	SORBS3	1482.98	-0.17	<0.001	<0.001	59
ENSRNOG00000004616	NPM1	2638.93	-0.17	<0.001	<0.001	293
ENSRNOG00000060912	QARS1	2000.41	-0.17	<0.001	<0.001	82
ENSRNOG00000018795	RPL18A	5729.98	-0.17	<0.01	<0.05	1770
ENSRNOG00000020474	PIN1	1585.85	-0.17	<0.01	<0.05	301
ENSRNOG00000010184	BRK1	1177.95	-0.17	<0.01	<0.05	150
ENSRNOG00000050741	RBM4	800.37	-0.17	<0.01	<0.05	133
ENSRNOG00000007331	RRAGD	1521.79	-0.17	<0.01	<0.05	119
ENSRNOG00000022054	PAQR7	1682.75	-0.17	<0.01	<0.05	98
ENSRNOG00000006870	MTDH	1113.2	-0.17	<0.01	<0.05	70
ENSRNOG00000051303	AC127084.5	1330.08	-0.17	<0.01	<0.05	52
ENSRNOG00000012136	MRPS30	439.97	-0.17	<0.01	<0.05	40
ENSRNOG00000059491	FGD4	1219.52	-0.17	<0.01	<0.05	31
ENSRNOG00000013287	SALL2	831.95	-0.17	<0.01	<0.05	22
ENSRNOG00000031406	HPS3	575.72	-0.17	<0.01	<0.05	18
ENSRNOG00000062130	AC108578.1	636.85	-0.17	<0.01	<0.05	<1
ENSRNOG00000003797	MRPS7	643.45	-0.17	<0.01	<0.05	109
ENSRNOG00000010133	BPGM	1178.55	-0.17	<0.01	<0.05	104
ENSRNOG00000019635	COPS8	946.76	-0.17	<0.01	<0.05	91
ENSRNOG00000039587	WDR13	691.63	-0.17	<0.01	<0.05	43
ENSRNOG00000052111	SUGP1	617.33	-0.17	<0.01	<0.05	36
ENSRNOG00000025711	SPOUT1	544.13	-0.17	<0.01	<0.05	31
ENSRNOG00000048164	ACAD8	978.07	-0.17	<0.01	<0.05	29
ENSRNOG00000013587	FAM135A	834.58	-0.17	<0.01	<0.05	18
ENSRNOG00000026316	WDR43	495.87	-0.17	<0.01	<0.05	18
ENSRNOG00000016133	SUMO1	1847.28	-0.17	<0.01	<0.05	214
ENSRNOG00000002767	DLG3	899.19	-0.17	<0.01	<0.05	30
ENSRNOG00000006500	SNF8	761.38	-0.17	<0.01	<0.05	131
ENSRNOG00000005190	NIPAL2	1000.53	-0.17	<0.01	<0.05	67
ENSRNOG00000011745	PSMA1	1471.95	-0.18	<0.001	<0.01	191
ENSRNOG00000010218	EIF5	3664.54	-0.18	<0.001	<0.01	146
ENSRNOG00000009355	OGFR	1655.99	-0.18	<0.001	<0.01	132
ENSRNOG00000042261	HDGF	1312.08	-0.18	<0.001	<0.01	62
ENSRNOG00000000638	ZFP365	1025.73	-0.18	<0.001	<0.01	25
ENSRNOG00000017241	DPCD	2372.92	-0.18	<0.001	<0.01	390
ENSRNOG00000017871	SIDT2	2763.5	-0.18	<0.001	<0.01	90
ENSRNOG00000001875	SMPD4	1605.49	-0.18	<0.001	<0.01	55
ENSRNOG00000015442	SFXN3	781.44	-0.18	<0.001	<0.01	39
ENSRNOG00000009364	NDUFB9	3293.7	-0.18	<0.01	<0.01	914
ENSRNOG00000018687	FBXW2	809.25	-0.18	<0.01	<0.01	50
ENSRNOG00000015573	CTBS	505.15	-0.18	<0.01	<0.01	42
ENSRNOG00000004361	PARP10	931.61	-0.18	<0.01	<0.01	32
ENSRNOG00000002956	STIM2	5138.28	-0.18	<0.001	<0.001	193
ENSRNOG00000025481	DCTN2	2076.02	-0.18	<0.001	<0.001	152
ENSRNOG00000003496	TBC1D9	18240.2	-0.18	<0.001	<0.001	427
ENSRNOG00000016912	BTF3	2077.02	-0.18	<0.001	<0.001	400
ENSRNOG00000003334	KLHL21	1794.42	-0.18	<0.001	<0.001	61
ENSRNOG00000009808	IFT80	2255.09	-0.18	<0.001	<0.001	82
ENSRNOG00000022980	SDHD	3636.64	-0.18	<0.001	<0.001	464
ENSRNOG00000019341	TMEM179B	446.96	-0.18	<0.01	<0.05	52
ENSRNOG00000001289	LOC498154	636.2	-0.18	<0.01	<0.05	49
ENSRNOG00000018964	GSS	554.79	-0.18	<0.01	<0.05	41
ENSRNOG00000000415	ASF1A	557.68	-0.18	<0.01	<0.05	39
ENSRNOG00000007720	RNF26	559	-0.18	<0.01	<0.05	29
ENSRNOG00000019459	OAZ1	9333.69	-0.18	<0.01	<0.05	601
ENSRNOG00000001003	TRAPPC5	829.87	-0.18	<0.01	<0.05	90
ENSRNOG00000028753	B9D2	553.9	-0.18	<0.01	<0.05	72
ENSRNOG00000002185	PGM2	533.2	-0.18	<0.01	<0.05	37
ENSRNOG00000009170	DMXL2	2638.44	-0.18	<0.01	<0.05	30
ENSRNOG00000019873	EML3	561.25	-0.18	<0.01	<0.05	20
ENSRNOG00000008108	UBR7	425.89	-0.18	<0.01	<0.05	19
ENSRNOG00000008635	MKS1	349.55	-0.18	<0.01	<0.05	18
ENSRNOG00000031731	FAM216A	1279.85	-0.18	<0.01	<0.05	132
ENSRNOG00000012273	DMTN	3037.12	-0.18	<0.01	<0.05	119
ENSRNOG00000010912	MRPS25	505.05	-0.18	<0.01	<0.05	129
ENSRNOG00000019522	CIAO3	580.69	-0.18	<0.01	<0.05	26
ENSRNOG00000006359	GALK1	808.79	-0.18	<0.01	<0.05	91
ENSRNOG00000004426	RPS27A	4644.97	-0.19	<0.001	<0.01	1465
ENSRNOG00000010189	RPS24	2715.75	-0.19	<0.001	<0.01	864
ENSRNOG00000000047	CD82	3769.47	-0.19	<0.001	<0.01	288
ENSRNOG00000058916	CCDC65	1511.94	-0.19	<0.001	<0.01	116
ENSRNOG00000003117	PSMD12	1486.54	-0.19	<0.001	<0.01	106
ENSRNOG00000003178	MAGEH1	694.69	-0.19	<0.001	<0.01	61
ENSRNOG00000013579	LOC100359916	729.22	-0.19	<0.001	<0.01	60
ENSRNOG00000014915	GSR	965.44	-0.19	<0.001	<0.01	55
ENSRNOG00000001500	RAB4B	436.73	-0.19	<0.001	<0.01	46
ENSRNOG00000002292	HNRNPD	1475.09	-0.19	<0.001	<0.01	127
ENSRNOG00000007701	THOC7	967.1	-0.19	<0.001	<0.01	105
ENSRNOG00000002207	GUF1	712.42	-0.19	<0.001	<0.01	13
ENSRNOG00000019381	ERI3	910.37	-0.19	<0.001	<0.01	90
ENSRNOG00000002474	TOM1L1	1279.68	-0.19	<0.001	<0.01	67
ENSRNOG00000019382	ZBTB47	842.21	-0.19	<0.001	<0.01	45
ENSRNOG00000009513	AKR1B1	978.79	-0.19	<0.001	<0.01	107
ENSRNOG00000003980	TTC1	886.73	-0.19	<0.01	<0.01	91
ENSRNOG00000012623	ARF4	5905.34	-0.19	<0.001	<0.001	510
ENSRNOG00000042189	RAB31	2613.88	-0.19	<0.001	<0.001	99
ENSRNOG00000007851	PSMA3L	1886.35	-0.19	<0.001	<0.001	72
ENSRNOG00000003743	DARS	1500.56	-0.19	<0.001	<0.001	97
ENSRNOG00000000098	RNF115	1535.76	-0.19	<0.001	<0.001	95
ENSRNOG00000018725	PHKG2	1325.85	-0.19	<0.001	<0.001	103
ENSRNOG00000004505	NFIC	930.19	-0.19	<0.01	<0.05	64
ENSRNOG00000004807	ARF2	927.22	-0.19	<0.01	<0.05	57
ENSRNOG00000019915	XRCC1	797.65	-0.19	<0.01	<0.05	48
ENSRNOG00000011348	SNX14	1147.57	-0.19	<0.01	<0.05	48
ENSRNOG00000007884	BCAP29	527.59	-0.19	<0.01	<0.05	40
ENSRNOG00000000661	HPS4	599.45	-0.19	<0.01	<0.05	27
ENSRNOG00000007131	PAXIP1	388.81	-0.19	<0.01	<0.05	12
ENSRNOG00000012794	GRHPR	1481.88	-0.19	<0.01	<0.05	189
ENSRNOG00000008746	DTD1	405.9	-0.19	<0.01	<0.05	50
ENSRNOG00000003599	UTP3	516.16	-0.19	<0.01	<0.05	47
ENSRNOG00000015294	PAXX	454.89	-0.19	<0.01	<0.05	44
ENSRNOG00000022732	TMEM126B	369.93	-0.19	<0.01	<0.05	23
ENSRNOG00000002291	BRWD3	842.63	-0.19	<0.01	<0.05	16
ENSRNOG00000015184	CLIC3	629.56	-0.19	<0.01	<0.05	11
ENSRNOG00000029197	DIABLO	1145.95	-0.19	<0.01	<0.05	144
ENSRNOG00000013947	RABL2	432.26	-0.19	<0.01	<0.05	25
ENSRNOG00000009567	MRPL10	770.77	-0.19	<0.01	<0.05	68
ENSRNOG00000025252	YARS2	270.79	-0.19	<0.01	<0.05	23
ENSRNOG00000003211	SRP9	1114.06	-0.2	<0.001	<0.01	129
ENSRNOG00000046257	CTDSPL	1346.53	-0.2	<0.001	<0.01	34
ENSRNOG00000014874	ZFYVE28	967.21	-0.2	<0.001	<0.01	30
ENSRNOG00000001312	PDGFA	620.14	-0.2	<0.001	<0.01	41
ENSRNOG00000019639	PGPEP1	1316.06	-0.2	<0.001	<0.01	104
ENSRNOG00000000474	RGL2	895.01	-0.2	<0.001	<0.01	45
ENSRNOG00000021729	IQUB	1582.46	-0.2	<0.001	<0.01	69
ENSRNOG00000011226	TIMM8A1	487.88	-0.2	<0.001	<0.01	48
ENSRNOG00000018697	ABCB6	771.73	-0.2	<0.001	<0.01	34
ENSRNOG00000003472	ATP11C	9697	-0.2	<0.001	<0.01	313
ENSRNOG00000060048	EIF2S3Y	1006	-0.2	<0.001	<0.001	75
ENSRNOG00000007203	PSMC6	1357.53	-0.2	<0.001	<0.001	73
ENSRNOG00000001351	TRAFD1	775.13	-0.2	<0.001	<0.001	39
ENSRNOG00000019113	HNRNPK	7944.72	-0.2	<0.001	<0.001	433
ENSRNOG00000017758	LOC361985	2635.83	-0.2	<0.001	<0.001	239
ENSRNOG00000057774	RGD1560212	1963.52	-0.2	<0.001	<0.001	219
ENSRNOG00000010526	DENND1A	1387.47	-0.2	<0.001	<0.001	31
ENSRNOG00000061129	PSMD14	1040.49	-0.2	<0.001	<0.001	85
ENSRNOG00000010038	PSMC5	1390.61	-0.2	<0.001	<0.001	154
ENSRNOG00000019525	HSPA9	5805.67	-0.2	<0.001	<0.001	409
ENSRNOG00000020480	FADS1	17746.4	-0.2	<0.01	<0.05	715
ENSRNOG00000019551	PSMB6	1602.99	-0.2	<0.01	<0.05	375
ENSRNOG00000019266	TMEM223	869.35	-0.2	<0.01	<0.05	215
ENSRNOG00000009068	PHLDA3	1487.52	-0.2	<0.01	<0.05	164
ENSRNOG00000009103	CHRAC1	494.9	-0.2	<0.01	<0.05	105
ENSRNOG00000013777	RNF166	515.63	-0.2	<0.01	<0.05	43
ENSRNOG00000014516	HS6ST1	803.41	-0.2	<0.01	<0.05	32
ENSRNOG00000001311	RAB36	309.26	-0.2	<0.01	<0.05	24
ENSRNOG00000000808	HSF2	478.19	-0.2	<0.01	<0.05	23
ENSRNOG00000001283	ANAPC7	410.42	-0.2	<0.01	<0.05	22
ENSRNOG00000010171	ELK1	426.98	-0.2	<0.01	<0.05	19
ENSRNOG00000003123	RPA1	2803.65	-0.2	<0.01	<0.05	130
ENSRNOG00000006244	LZTFL1	1028.96	-0.2	<0.01	<0.05	107
ENSRNOG00000021794	ZNHIT2	488.19	-0.2	<0.01	<0.05	66
ENSRNOG00000028822	BEX3	754.65	-0.2	<0.01	<0.05	145
ENSRNOG00000004996	ZCRB1	674.38	-0.2	<0.01	<0.05	75
ENSRNOG00000019734	MRPL14	642.26	-0.2	<0.01	<0.05	146
ENSRNOG00000001874	SLC7A4	1348.53	-0.2	<0.01	<0.05	67
ENSRNOG00000009723	PTPMT1	696.27	-0.2	<0.01	<0.05	61
ENSRNOG00000003407	PTPN14	578.39	-0.2	<0.01	<0.05	16
ENSRNOG00000004749	SLC30A1	1155.44	-0.2	<0.01	<0.05	53
ENSRNOG00000011732	PSMB7	855.16	-0.21	<0.001	<0.01	320
ENSRNOG00000008236	DECR1	1555.35	-0.21	<0.001	<0.01	214
ENSRNOG00000058053	UBE2N	1210.24	-0.21	<0.001	<0.01	193
ENSRNOG00000022514	TOR2A	602.28	-0.21	<0.001	<0.01	60
ENSRNOG00000015511	ATIC	698.08	-0.21	<0.001	<0.01	59
ENSRNOG00000015268	PLPP6	729.28	-0.21	<0.001	<0.01	36
ENSRNOG00000011164	COQ6	466.09	-0.21	<0.001	<0.01	32
ENSRNOG00000003515	EPHX1	4909.19	-0.21	<0.001	<0.01	413
ENSRNOG00000015288	DIP2C	5189.12	-0.21	<0.001	<0.01	105
ENSRNOG00000013256	RIC8A	1165.4	-0.21	<0.001	<0.01	62
ENSRNOG00000029785	CDC26	658.19	-0.21	<0.001	<0.01	58
ENSRNOG00000009430	GNL2	958.93	-0.21	<0.001	<0.01	27
ENSRNOG00000028063	TMEM38B	1633.25	-0.21	<0.001	<0.01	73
ENSRNOG00000007284	SLC2A1	1727.92	-0.21	<0.001	<0.01	83
ENSRNOG00000056853	PSMA7	1787.7	-0.21	<0.001	<0.001	319
ENSRNOG00000018920	SLC25A17	1763	-0.21	<0.001	<0.001	148
ENSRNOG00000006304	MDM2	2658.22	-0.21	<0.001	<0.001	137
ENSRNOG00000005144	TMEM18	1735.43	-0.21	<0.001	<0.001	80
ENSRNOG00000018631	ENKUR	2306.48	-0.21	<0.001	<0.001	199
ENSRNOG00000052990	CERS5	1724.97	-0.21	<0.001	<0.001	121
ENSRNOG00000017166	MYCBP	1492.03	-0.21	<0.001	<0.001	120
ENSRNOG00000006499	COPS5	1045.03	-0.21	<0.001	<0.001	97
ENSRNOG00000010731	GPM6A	8239.74	-0.21	<0.01	<0.05	363
ENSRNOG00000014626	KATNB1	857.28	-0.21	<0.01	<0.05	48
ENSRNOG00000005147	CCDC157	1257.46	-0.21	<0.01	<0.05	42
ENSRNOG00000000302	SESN1	905.32	-0.21	<0.01	<0.05	34
ENSRNOG00000027498	ENGASE	284.63	-0.21	<0.01	<0.05	9
ENSRNOG00000008222	TIMM9	249.91	-0.21	<0.01	<0.05	49
ENSRNOG00000008572	PPCS	355.27	-0.21	<0.01	<0.05	30
ENSRNOG00000000866	RBMX	444.2	-0.21	<0.01	<0.05	25
ENSRNOG00000013415	PTPN18	531.81	-0.21	<0.01	<0.05	23
ENSRNOG00000020554	SLC50A1	322.01	-0.21	<0.01	<0.05	45
ENSRNOG00000023375	RAB34	848.53	-0.22	<0.001	<0.01	96
ENSRNOG00000018319	PISD	420.37	-0.22	<0.001	<0.01	43
ENSRNOG00000018533	IFFO1	462.26	-0.22	<0.001	<0.01	18
ENSRNOG00000010008	POLR3A	475.08	-0.22	<0.001	<0.01	10
ENSRNOG00000005849	ACO1	1289.84	-0.22	<0.001	<0.01	50
ENSRNOG00000004219	DHPS	579.72	-0.22	<0.01	<0.01	53
ENSRNOG00000019223	ATP5F1C	4781.81	-0.22	<0.001	<0.001	600
ENSRNOG00000007114	PSMA6	1424.68	-0.22	<0.001	<0.001	228
ENSRNOG00000018044	PHYH	2012.73	-0.22	<0.001	<0.001	154
ENSRNOG00000015756	AABR07053687.1	2791.34	-0.22	<0.001	<0.001	90
ENSRNOG00000022967	SLC35D1	2002.86	-0.22	<0.001	<0.001	62
ENSRNOG00000005641	FBXL4	717.86	-0.22	<0.001	<0.001	37
ENSRNOG00000014564	YIPF5	2905.36	-0.22	<0.001	<0.001	247
ENSRNOG00000024796	LRRC47	1357.1	-0.22	<0.001	<0.001	57
ENSRNOG00000015385	PINK1	2878.16	-0.22	<0.001	<0.001	273
ENSRNOG00000014659	EBPL	511.46	-0.22	<0.01	<0.05	74
ENSRNOG00000004967	SNRPB2	324.36	-0.22	<0.01	<0.05	50
ENSRNOG00000029415	RGD1565784	329.59	-0.22	<0.01	<0.05	29
ENSRNOG00000005753	LOC108349244	295.61	-0.22	<0.01	<0.05	27
ENSRNOG00000018186	LAMTOR5	736.37	-0.22	<0.01	<0.05	145
ENSRNOG00000000991	ARPC1B	1137.76	-0.22	<0.01	<0.05	107
ENSRNOG00000015413	QPCTL	557.34	-0.22	<0.01	<0.05	33
ENSRNOG00000001044	AIMP2	294.08	-0.22	<0.01	<0.05	33
ENSRNOG00000027271	RGD1359290	535.33	-0.22	<0.01	<0.05	<1
ENSRNOG00000013877	TTC23	403.84	-0.22	<0.01	<0.05	30
ENSRNOG00000001080	ARL6IP4	415.26	-0.22	<0.01	<0.05	52
ENSRNOG00000008639	PABPC1	2296.86	-0.22	<0.01	<0.05	123
ENSRNOG00000007117	CLUAP1	651.14	-0.23	<0.001	<0.01	55
ENSRNOG00000027491	VLDLR	1106.02	-0.23	<0.001	<0.01	39
ENSRNOG00000042432	NEK11	381.83	-0.23	<0.001	<0.01	18
ENSRNOG00000037655	GATB	594.01	-0.23	<0.001	<0.01	42
ENSRNOG00000016338	FAM92A	532.54	-0.23	<0.001	<0.01	62
ENSRNOG00000019697	ANKRD28	914.43	-0.23	<0.001	<0.01	27
ENSRNOG00000014254	CPT1A	2034.47	-0.23	<0.001	<0.01	59
ENSRNOG00000015118	CPPED1	437.39	-0.23	<0.01	<0.01	31
ENSRNOG00000007433	CYB561	10237.1	-0.23	<0.001	<0.001	627
ENSRNOG00000020979	PSMB4	2601.52	-0.23	<0.001	<0.001	283
ENSRNOG00000005157	RBBP7	2457.35	-0.23	<0.001	<0.001	184
ENSRNOG00000019868	PSMA5	992.1	-0.23	<0.001	<0.001	167
ENSRNOG00000017495	KLHDC3	1231.18	-0.23	<0.001	<0.001	87
ENSRNOG00000002449	MAGED2	1367.51	-0.23	<0.001	<0.001	86
ENSRNOG00000003224	NUDT16L1	560.66	-0.23	<0.001	<0.001	67
ENSRNOG00000021637	DDX46	1141.32	-0.23	<0.001	<0.001	38
ENSRNOG00000019980	TOMM20	2517.31	-0.23	<0.001	<0.001	420
ENSRNOG00000060571	TMEM189	909.37	-0.23	<0.001	<0.001	76
ENSRNOG00000020374	TMEM8A	1415	-0.23	<0.001	<0.001	55
ENSRNOG00000036839	HNRNPA1	3411.27	-0.23	<0.001	<0.001	276
ENSRNOG00000012865	PARP3	1305.18	-0.23	<0.001	<0.001	85
ENSRNOG00000033261	FAM107A	5068.86	-0.23	<0.001	<0.001	229
ENSRNOG00000019161	CPEB1	682.27	-0.23	<0.001	<0.001	26
ENSRNOG00000012021	CTNNBL1	1452.69	-0.23	<0.01	<0.05	100
ENSRNOG00000011971	C1S	631.56	-0.23	<0.01	<0.05	32
ENSRNOG00000024533	EOGT	835.34	-0.23	<0.01	<0.05	25
ENSRNOG00000014691	RIC3	374.42	-0.23	<0.01	<0.05	12
ENSRNOG00000019428	HIGD1A	1288.51	-0.23	<0.01	<0.05	125
ENSRNOG00000010642	LYSMD2	559.29	-0.23	<0.01	<0.05	66
ENSRNOG00000001524	HAT1	702.15	-0.23	<0.01	<0.05	63
ENSRNOG00000011932	SNRPA1	312.41	-0.23	<0.01	<0.05	36
ENSRNOG00000013510	TMEM60	307.75	-0.23	<0.01	<0.05	35
ENSRNOG00000015568	PLPP5	384.13	-0.23	<0.01	<0.05	33
ENSRNOG00000017979	MRTO4	264.55	-0.23	<0.01	<0.05	21
ENSRNOG00000050997	IFRD1	650.19	-0.23	<0.01	<0.05	48
ENSRNOG00000015479	MRPS34	472.66	-0.24	<0.001	<0.01	91
ENSRNOG00000052869	CCPG1OS	606.65	-0.24	<0.001	<0.01	70
ENSRNOG00000020501	TJP3	2007.32	-0.24	<0.001	<0.01	65
ENSRNOG00000053840	AC103535.1	906.01	-0.24	<0.001	<0.01	51
ENSRNOG00000010897	NEK6	555.16	-0.24	<0.001	<0.01	34
ENSRNOG00000011245	ARHGAP18	350.9	-0.24	<0.001	<0.01	21
ENSRNOG00000026745	ACSL6	5345.39	-0.24	<0.001	<0.01	176
ENSRNOG00000020692	TMEM216	785.73	-0.24	<0.001	<0.01	80
ENSRNOG00000000476	ZBTB22	512.34	-0.24	<0.01	<0.01	29
ENSRNOG00000043410	CFAP300	5012.18	-0.24	<0.001	<0.001	476
ENSRNOG00000028585	TCEAL8	2192.22	-0.24	<0.001	<0.001	317
ENSRNOG00000014109	PSMD13	1883.72	-0.24	<0.001	<0.001	167
ENSRNOG00000024338	LOC690276	935.55	-0.24	<0.001	<0.001	94
ENSRNOG00000062289	AABR07055846.2	1075.15	-0.24	<0.001	<0.001	69
ENSRNOG00000001870	LZTR1	722.37	-0.24	<0.001	<0.001	30
ENSRNOG00000012314	SLIRP	929.75	-0.24	<0.001	<0.001	16
ENSRNOG00000020235	HNRNPL	4871.03	-0.24	<0.001	<0.001	299
ENSRNOG00000001958	IFT57	1343.88	-0.24	<0.001	<0.001	65
ENSRNOG00000004602	RNF145	1687.19	-0.24	<0.001	<0.001	63
ENSRNOG00000006114	CFAP69	2708.17	-0.24	<0.001	<0.001	96
ENSRNOG00000046794	KHDRBS1	1699.53	-0.24	<0.001	<0.001	87
ENSRNOG00000000994	STXBP2	644.28	-0.24	<0.001	<0.001	32
ENSRNOG00000021117	RPS6KA4	820.7	-0.24	<0.001	<0.001	35
ENSRNOG00000009203	RGD1561795	1456.63	-0.24	<0.01	<0.05	359
ENSRNOG00000046333	AABR07007032.1	1461.38	-0.24	<0.01	<0.05	171
ENSRNOG00000047896	KCTD10	1505.7	-0.24	<0.01	<0.05	69
ENSRNOG00000024411	CBR4	422.21	-0.24	<0.01	<0.05	51
ENSRNOG00000058677	LSM8	228.9	-0.24	<0.01	<0.05	48
ENSRNOG00000007905	ITGA7	1441.27	-0.24	<0.01	<0.05	46
ENSRNOG00000017512	ALDH3B1	604.71	-0.24	<0.01	<0.05	43
ENSRNOG00000061373	LOXL3	510.43	-0.24	<0.01	<0.05	19
ENSRNOG00000007666	CACNB4	665.59	-0.24	<0.01	<0.05	18
ENSRNOG00000050949	TTC39C	265.51	-0.24	<0.01	<0.05	15
ENSRNOG00000014031	ESCO1	444.82	-0.24	<0.01	<0.05	14
ENSRNOG00000018845	SNAPC4	203.05	-0.24	<0.01	<0.05	5
ENSRNOG00000008512	BTF3L4	430.13	-0.24	<0.01	<0.05	103
ENSRNOG00000005589	DHRS7	352.8	-0.24	<0.01	<0.05	36
ENSRNOG00000004577	FEZ2	386.02	-0.24	<0.01	<0.05	33
ENSRNOG00000020608	PPAN	232.34	-0.24	<0.01	<0.05	19
ENSRNOG00000018532	PCGF5	202.61	-0.24	<0.01	<0.05	14
ENSRNOG00000028328	TYW3	181.56	-0.24	<0.01	<0.05	13
ENSRNOG00000010567	ANGEL1	288.83	-0.24	<0.01	<0.05	10
ENSRNOG00000004328	DEPTOR	327.26	-0.24	<0.01	<0.05	26
ENSRNOG00000006519	TMEM107	770.96	-0.25	<0.001	<0.01	99
ENSRNOG00000018105	THTPA	971.5	-0.25	<0.001	<0.01	49
ENSRNOG00000011720	L3MBTL3	867.67	-0.25	<0.001	<0.01	33
ENSRNOG00000032780	MRPL58	694.32	-0.25	<0.001	<0.01	136
ENSRNOG00000004442	DGLUCY	413.54	-0.25	<0.001	<0.01	8
ENSRNOG00000007587	TCP11L2	539.5	-0.25	<0.001	<0.01	31
ENSRNOG00000043143	EML1	407.45	-0.25	<0.001	<0.01	11
ENSRNOG00000039877	SMIM11A	313.21	-0.25	<0.001	<0.01	114
ENSRNOG00000010064	ABCC4	1211.63	-0.25	<0.001	<0.01	30
ENSRNOG00000011817	RPL22L1	754.53	-0.25	<0.01	<0.01	288
ENSRNOG00000007829	LACTB2	527.91	-0.25	<0.01	<0.01	59
ENSRNOG00000001201	CSTB	1177.11	-0.25	<0.01	<0.01	400
ENSRNOG00000049920	PSMA2	1755.32	-0.25	<0.001	<0.001	350
ENSRNOG00000012820	ADD3	3656.79	-0.25	<0.001	<0.001	111
ENSRNOG00000019618	HDAC3	1052.27	-0.25	<0.001	<0.001	84
ENSRNOG00000008619	AGTRAP	1817.45	-0.25	<0.001	<0.001	71
ENSRNOG00000048267	TOR1AIP2	980.29	-0.25	<0.001	<0.001	69
ENSRNOG00000024112	DGKQ	601.28	-0.25	<0.001	<0.001	15
ENSRNOG00000001009	BRI3	1120.8	-0.25	<0.001	<0.001	240
ENSRNOG00000024501	RGS3	5607.18	-0.25	<0.001	<0.001	189
ENSRNOG00000027690	EIF3EL1	1383.33	-0.25	<0.001	<0.001	132
ENSRNOG00000025602	CDK4	893.96	-0.25	<0.001	<0.001	97
ENSRNOG00000011315	MED16	939.2	-0.25	<0.001	<0.001	66
ENSRNOG00000011111	CIPC	1268.64	-0.25	<0.001	<0.001	42
ENSRNOG00000018114	ACADVL	2589.17	-0.25	<0.001	<0.001	153
ENSRNOG00000012722	PPDPF	794.9	-0.25	<0.001	<0.001	148
ENSRNOG00000026978	OSCP1	1052.64	-0.25	<0.001	<0.001	92
ENSRNOG00000001215	CFAP410	687.83	-0.25	<0.001	<0.001	56
ENSRNOG00000016532	INO80C	676.25	-0.25	<0.001	<0.001	36
ENSRNOG00000010378	SLC4A5	33484.9	-0.25	<0.001	<0.001	1174
ENSRNOG00000057040	SPNS2	440.12	-0.25	<0.001	<0.001	12
ENSRNOG00000047781	SLC25A23	887.23	-0.25	<0.01	<0.05	74
ENSRNOG00000009902	LRRC46	238.61	-0.25	<0.01	<0.05	27
ENSRNOG00000007329	FRMD6	569.85	-0.25	<0.01	<0.05	19
ENSRNOG00000019221	GSTM4	197.98	-0.25	<0.01	<0.05	15
ENSRNOG00000002976	MAATS1	489.7	-0.25	<0.01	<0.05	20
ENSRNOG00000036693	SLC25A10	258.73	-0.25	<0.01	<0.05	18
ENSRNOG00000029195	UBA7	488.15	-0.25	<0.01	<0.05	16
ENSRNOG00000021247	SPEF1	492.29	-0.25	<0.01	<0.05	42
ENSRNOG00000060063	NAA10	171.44	-0.25	<0.01	<0.05	17
ENSRNOG00000006096	SLC26A7	1070.37	-0.25	<0.01	<0.05	28
ENSRNOG00000013577	KDELR3	426.79	-0.26	<0.001	<0.01	51
ENSRNOG00000017704	SEMA3F	966.46	-0.26	<0.001	<0.01	32
ENSRNOG00000001758	TCTEX1D2	466.36	-0.26	<0.001	<0.01	61
ENSRNOG00000018650	AP3M2	282.66	-0.26	<0.001	<0.01	16
ENSRNOG00000015109	UBXN8	783.59	-0.26	<0.001	<0.01	28
ENSRNOG00000015495	SLC25A37	392.17	-0.26	<0.001	<0.01	28
ENSRNOG00000008937	CSRP1	3545.32	-0.26	<0.001	<0.01	305
ENSRNOG00000016374	FGFR2	14225.7	-0.26	<0.001	<0.01	400
ENSRNOG00000042915	MXRA7	472.27	-0.26	<0.01	<0.01	93
ENSRNOG00000001689	ARL6	1665.65	-0.26	<0.001	<0.001	130
ENSRNOG00000032878	CXXC5	1724.72	-0.26	<0.001	<0.001	108
ENSRNOG00000058739	SNN	2319.65	-0.26	<0.001	<0.001	102
ENSRNOG00000021175	OTUB1	1073.11	-0.26	<0.001	<0.001	86
ENSRNOG00000013179	TINAGL1	2433.01	-0.26	<0.001	<0.001	167
ENSRNOG00000017250	GMPR	1093.68	-0.26	<0.001	<0.001	101
ENSRNOG00000031448	STPG1	1452.03	-0.26	<0.001	<0.001	79
ENSRNOG00000001443	RHBDD2	721.69	-0.26	<0.001	<0.001	66
ENSRNOG00000004430	CEP131	1093.31	-0.26	<0.001	<0.001	46
ENSRNOG00000001294	IFT81	767.33	-0.26	<0.001	<0.001	27
ENSRNOG00000000540	BTBD9	361.91	-0.26	<0.001	<0.001	20
[truncated: 783 more rows]

## Sheet: S6 Light phase upregulation
Table S6 - Choroid plexus gene transcripts with the largest upregulation in the light phase. The 20 most light phase-upregulated genes in the choroid plexus. The table contains the gene symbol and appropriate Alias. Log2FC represents the log2 fold change from dark to light phase. Genes regulating CLOCK (according to gene databases, methods) are marked with a star. Transcript per million (TPM) is …
Gene symbol	Alias	TPM Light	TPM Dark	Log2 FC	FDR
DBP	DABP	194	17	3.5	<0.001
NR1D2	RVR	45	7	2.6	<0.001
TEF	TEF	52	15	1.9	<0.001
BHLHE41	SHARP1	20	7	1.7	<0.001
NR1D1	HREV	40	6	1.5	<0.001
RIN1	RIN1	21	13	1.3	<0.001
FUS	TLS	75	32	1.2	<0.001
PSPC1	PSP1	24	11	1.1	<0.001
S100A4	PEL98	16	10	1.0	<0.001
STC1	STC	15	8	1.0	<0.001
CIRBP	CIRP	20	9	1.0	<0.001
RBM3	IS1-RNPL	91	48	1.0	<0.001
*PER1	RIGUI	15	9	0.9	<0.001
FABP5	E-FABP	21	10	0.9	<0.001
BHLHE40	SHARP2	27	16	0.8	<0.001
TMEM86A	FLJ90119	14	7	0.8	<0.001
SLC7A10	ASC-1	45	24	0.8	<0.001
PPIL6	BA425D10.6	15	6	0.8	<0.001
TAGLN	WS3-10	55	31	0.8	<0.001
MPZL2	EVA	15	9	0.8	<0.001
*CLOCK gene regulation

## Sheet: S7 Dark phase upregulation
Table S7 - Choroid plexus gene transcripts with the largest upregulation in the dark phase. The 20 most dark phase-upregulated genes in the rat choroid plexus. The table contains the gene symbol and appropriate Alias. Log2FC represents the log2 fold change from light to dark phase. Genes regulating CLOCK (according to gene databases, methods) are marked with a star. Transcript per million (TPM) i…
Gene symbol	Alias	TPM dark	TPM light	Log2 FC	FDR
*BMAL1	ARNTL	21	2	3.6	<0.001
*CRY1	PHLL1	23	7	1.8	<0.001
THBS2	TSP2	62	22	1.5	<0.001
PIK3AP1	BCAP	23	10	1.2	<0.001
DAPK1	DAPK	17	8	1.2	<0.001
CABLES1	HST2563	20	9	1.2	<0.001
PNRC1	PROL2	51	22	1.1	<0.001
PDCD7	HES18	97	45	1.1	<0.001
MPP7	FLJ32798	22	11	1.1	<0.001
CNTFR	CNTFR	19	9	1.1	<0.001
ZSCAN10	ZNF206	23	11	1.1	<0.001
RD3L	TDRD9AS1	29	13	1.0	<0.001
SCX	BHLHA48	60	29	1.0	<0.001
HSPA5	GRP78	1000	491	1.0	<0.001
PEG3	ZSCAN24	80	39	1.0	<0.001
APEG3	PEG3-AS1	69	35	1.0	<0.001
PDIA4	ERP70	92	47	1.0	<0.001
HYOU1	ORP150	63	33	1.0	<0.001
MTMR7	MTMR7	15	8	1.0	<0.001
IER5	IER5	55	30	0.9	<0.001
*CLOCK gene regulation

## Sheet: S8 Circadian rhythm genes
Table S8 - Gene transcripts associated with the circadian rhythm. Genes identified which is associated with circadian rhythm in protein or pathway descriptor (see methods). The table contains the gene symbol. Transcript per million (TPM) is a mean obtained from six rats in each phase. Log2FC represents the log2 fold change from light to dark phase. Values are rounded to closest integer, and data …
Gene symbol	TPM dark	TPM light	Log2 FC	FDR
BMAL1*	21	2	3.64	<0.001
NFIL3	15	3	2.37	<0.001
CRY1*	23	6	1.79	<0.001
NPAS2	14	5	1.54	<0.001
GPR157	3	2	0.82	<0.001
CLOCK*	19	11	0.76	<0.001
CEBPB	41	25	0.74	<0.001
PRKCA	3	2	0.56	<0.001
KMT2A	5	4	0.38	<0.001
ZFHX3	<1	<1	0.37	<0.01
TARDBP	69	53	0.34	<0.001
TIMELESS	2	2	0.33	<0.05
CREB1	10	9	0.33	<0.01
CREM	17	13	0.33	<0.01
ZFR	30	26	0.33	<0.001
TYMS	14	13	0.31	<0.05
GNAQ	14	13	0.3	<0.01
SREBF1	96	77	0.3	<0.05
CREBBP	3	3	0.29	<0.05
RORA	4	4	0.29	<0.05
MYCBP2	13	12	0.29	<0.001
RBM4B	13	10	0.27	<0.05
PPARGC1A	13	11	0.27	<0.01
PML	15	13	0.27	<0.05
BTRC	27	22	0.26	<0.001
NCOR1	14	11	0.24	<0.001
TOP1	36	32	0.22	<0.001
SETX	4	3	0.21	<0.05
CHD9	10	9	0.21	<0.01
NCOA1	18	15	0.21	<0.001
PHLPP1	5	5	0.2	<0.01
NCOA6	10	9	0.2	<0.01
DDB1	144	124	0.2	<0.001
FBXW7	10	9	0.19	<0.05
GSK3B	19	17	0.19	<0.01
MAGED1	234	208	0.18	<0.01
NCOA2	10	8	0.17	<0.05
CSNK1D*	47	40	0.17	<0.001
HSPA8	790	700	0.17	<0.05
HUWE1	17	15	0.15	<0.05
FBXL17	26	24	0.15	<0.05
MTOR	10	9	0.13	<0.05
USP9X	24	21	0.13	<0.05
TAB2	39	38	0.12	<0.01
FBXW11	42	39	0.1	<0.01
CUL1	44	48	-0.12	<0.01
ATF4	158	172	-0.15	<0.01
PRKAA2	27	29	-0.16	<0.01
PSMA4	99	109	-0.16	<0.001
RPS27A	686	780	-0.16	<0.05
RBM4	64	69	-0.17	<0.05
SUMO1	100	114	-0.17	<0.05
PPP2CB	225	250	-0.17	<0.01
HNRNPD	59	68	-0.19	<0.01
CPT1A	27	32	-0.23	<0.01
HNRNPL	138	161	-0.24	<0.001
CIPC	19	23	-0.25	<0.001
HDAC3	38	45	-0.25	<0.001
BTBD9	9	10	-0.26	<0.001
USP2	58	73	-0.26	<0.05
KLF15	11	14	-0.45	<0.001
FBXL12	5	6	-0.46	<0.001
ADORA2A	2	2	-0.53	<0.05
KLF9	19	27	-0.55	<0.001
TNFRSF11A	2	3	-0.61	<0.001
PER2*	8	13	-0.65	<0.001
BHLHE40	15	27	-0.83	<0.001
PER1*	9	15	-0.85	<0.05
PIWIL2	<1	<1	-0.97	<0.001
CDK1	<1	2	-1.01	<0.05
SPSB4	<1	<1	-1.02	<0.05
PSPC1	11	24	-1.09	<0.001
ADORA1	<1	<1	-1.14	<0.01
NR1D1	5	40	-1.53	<0.001
RPE65	3	11	-1.57	<0.05
PER3*	5	15	-1.6	<0.001
BHLHE41	7	20	-1.69	<0.001
NR1D2	7	45	-2.61	<0.001
SERPINE1	<1	4	-2.77	<0.001
DBP	17	194	-3.51	<0.001
CIART	<1	12	-5.02	<0.001
CRY2*	22	21	NS	NS
CSNK1E*	13	14	NS	NS
NOCT	<1	<1	NS	NS
NAMPT	24	23	NS	NS
PPARA	4	4	NS	NS
PPP1CA	123	128	NS	NS
PPP1CB	91	94	NS	NS
PPP1CC	99	102	NS	NS
NONO	77	74	NS	NS
NRIP1	3	3	NS	NS
FBXL3	22	21	NS	NS
PASD1	<1	<1	NS	NS
EP300	9	7	NS	NS
SIK1	4	5	NS	NS
CRTC1	5	5	NS	NS
RAI1	8	8	NS	NS
MAGEL2	<1	<1	NS	NS
RXRA	28	26	NS	NS
CARM1	16	16	NS	NS
AVP	<1	<1	NS	NS
TBL1XR1	11	11	NS	NS
MED1	9	8	NS	NS
SMARCD3	10	8	NS	NS
TBL1X	29	27	NS	NS
TGS1	6	6	NS	NS
HELZ2	2	2	NS	NS
HMOX1	4	7	NS	NS
ATR	3	3	NS	NS
GSTP1	242	250	NS	NS
LDHA	264	286	NS	NS
NR3C1	15	16	NS	NS
TUBB3	2	2	NS	NS
HIF1A	50	54	NS	NS
MEF2C	5	4	NS	NS
ATF2	19	17	NS	NS
LDHB	776	760	NS	NS
ETV6	2	2	NS	NS
MEF2D	19	16	NS	NS
PURA	33	32	NS	NS
WDR5	9	9	NS	NS
UBB	1681	1584	NS	NS
SKP1	649	646	NS	NS
UBC	161	117	NS	NS
UGP2	66	63	NS	NS
CBX3	48	50	NS	NS
CRTC2	10	10	NS	NS
IDI1	41	41	NS	NS
LDHC	<1	<1	NS	NS
MYF6	<1	<1	NS	NS
UCP3	<1	<1	NS	NS
VAPA	119	124	NS	NS
DNAJA1	299	270	NS	NS
EIF4G2	319	318	NS	NS
LDHD	11	9	NS	NS
TOB1	68	69	NS	NS
BTG1	34	34	NS	NS
CLDN5	11	16	NS	NS
NCKAP1	88	85	NS	NS
NCOA4	53	48	NS	NS
RBPMS	9	10	NS	NS
SUMO3	103	107	NS	NS
UBA52	955	990	NS	NS
AZIN1	55	54	NS	NS
CRTC3	2	3	NS	NS
ERC2	<1	<1	NS	NS
HERPUD1	121	135	NS	NS
PIGF	17	20	NS	NS
PPP1R3C	2	3	NS	NS
SF3A3	23	24	NS	NS
DAZAP2	102	106	NS	NS
STBD1	4	3	NS	NS
G0S2	6	7	NS	NS
ASS1	<1	<1	NS	NS
IMPDH2	21	23	NS	NS
NDUFA9	104	112	NS	NS
ID2	98	87	NS	NS
TP53	17	20	NS	NS
HDAC1	52	52	NS	NS
DRD2	<1	<1	NS	NS
ADCY1	<1	<1	NS	NS
NGFR	2	3	NS	NS
HCRTR2	<1	<1	NS	NS
SIRT6	16	15	NS	NS
EGR1	2	3	NS	NS
DRD3	<1	<1	NS	NS
PROX1	<1	<1	NS	NS
SFPQ	36	37	NS	NS
SUV39H2	<1	<1	NS	NS
KDM2A	16	16	NS	NS
MTA1	24	23	NS	NS
GHRL	<1	<1	NS	NS
KLF10	11	12	NS	NS
NR0B2	<1	<1	NS	NS
ID3	114	101	NS	NS
ID4	35	30	NS	NS
LGR4	12	10	NS	NS
THRAP3	46	47	NS	NS
EZH2	2	2	NS	NS
NTRK2	66	63	NS	NS
PPARG	<1	<1	NS	NS
HDAC2	50	49	NS	NS
PRKCG	<1	<1	NS	NS
TNF	<1	<1	NS	NS
DDC	<1	<1	NS	NS
DYRK1A	19	16	NS	NS
KAT5	18	18	NS	NS
PARP1	16	15	NS	NS
PRKDC	3	2	NS	NS
TH	<1	<1	NS	NS
TOP2A	2	2	NS	NS
HNF4A	6	6	NS	NS
MAPK10	7	6	NS	NS
MAPK8	15	15	NS	NS
NOS2	<1	<1	NS	NS
NTRK1	<1	<1	NS	NS
USP7	27	26	NS	NS
ADRB1	<1	<1	NS	NS
MAPK9	32	33	NS	NS
TPH2	<1	<1	NS	NS
GNA11	26	26	NS	NS
NKX2-1	<1	<1	NS	NS
SCN9A	<1	<1	NS	NS
SLC6A4	<1	<1	NS	NS
UBE3A	10	9	NS	NS
AHR	4	3	NS	NS
CHRNB2	<1	<1	NS	NS
KCNA2	<1	2	NS	NS
NR1H3	9	8	NS	NS
PDE6B	<1	<1	NS	NS
PRKAA1	9	10	NS	NS
PRMT5	22	21	NS	NS
ROCK2	14	13	NS	NS
SIN3A	14	14	NS	NS
ADIPOQ	148	152	NS	NS
GFPT1	66	57	NS	NS
MTTP	<1	<1	NS	NS
NLGN1	<1	<1	NS	NS
OGT	24	22	NS	NS
PTGDS	6327	6313	NS	NS
RELB	4	4	NS	NS
RORB	<1	<1	NS	NS
TPH1	<1	<1	NS	NS
ATG7	19	18	NS	NS
FXR1	39	36	NS	NS
HNF1B	<1	<1	NS	NS
KCNH7	<1	<1	NS	NS
SCN11A	<1	<1	NS	NS
SRD5A1	<1	<1	NS	NS
CARTPT	<1	<1	NS	NS
GHRHR	<1	<1	NS	NS
HNRNPU	103	101	NS	NS
KDM5A	20	19	NS	NS
MTNR1A	<1	<1	NS	NS
PROK2	<1	<1	NS	NS
PROKR2	<1	<1	NS	NS
AGRP	<1	<1	NS	NS
EGR3	<1	<1	NS	NS
HOMER1	12	13	NS	NS
ID1	108	98	NS	NS
JUND	74	77	NS	NS
METTL3	15	15	NS	NS
PAX4	<1	<1	NS	NS
SIAH2	5	5	NS	NS
CLDN4	<1	<1	NS	NS
OPN4	<1	<1	NS	NS
MYBBP1A	11	12	NS	NS
AANAT	<1	<1	NS	NS
GHRH	<1	<1	NS	NS
NR2F6	53	51	NS	NS
OPN3	<1	<1	NS	NS
KDM8	7	8	NS	NS
NUDT12	7	6	NS	NS
ATF5	29	29	NS	NS
CCAR2	26	26	NS	NS
PROKR1	<1	<1	NS	NS
CAVIN3	30	40	NS	NS
GPR176	<1	<1	NS	NS
HEBP1	5	4	NS	NS
OPN5	<1	<1	NS	NS
ZPBP2	<1	<1	NS	NS
FBXL8	<1	<1	NS	NS
FBXL22	<1	<1	NS	NS
FBXL6	11	11	NS	NS
SRRD	5	4	NS	NS
NFE2L2	37	39	NS	NS
TLR4	<1	<1	NS	NS
APOA1	<1	<1	NS	NS
XPO1	20	21	NS	NS
APOB	<1	<1	NS	NS
HBB	1492	2305	NS	NS
SLC46A1	7	8	NS	NS
BACH1	3	3	NS	NS
CLEC1B	<1	<1	NS	NS
MAFK	10	10	NS	NS
DNM1L	43	38	NS	NS
RACK1	267	278	NS	NS
U2AF1L4	19	20	NS	NS
F7	N/A	N/A	N/A	N/A
SIRT1	N/A	N/A	N/A	N/A
TPTEP2-CSNK1E	N/A	N/A	N/A	N/A
CHEK1	N/A	N/A	N/A	N/A
GFRA1	N/A	N/A	N/A	N/A
GSTM3	N/A	N/A	N/A	N/A
QKI	N/A	N/A	N/A	N/A
HLA-DMA	N/A	N/A	N/A	N/A
H2BC15	N/A	N/A	N/A	N/A
LOC102724428	N/A	N/A	N/A	N/A
ATOH7	N/A	N/A	N/A	N/A
MTNR1B	N/A	N/A	N/A	N/A
CRH	N/A	N/A	N/A	N/A
RORC	N/A	N/A	N/A	N/A
SUV39H1	N/A	N/A	N/A	N/A
HTR7	N/A	N/A	N/A	N/A
LEP	N/A	N/A	N/A	N/A
CSF2	N/A	N/A	N/A	N/A
DRD4	N/A	N/A	N/A	N/A
MC3R	N/A	N/A	N/A	N/A
SOX14	N/A	N/A	N/A	N/A
NPS	N/A	N/A	N/A	N/A
C3orf70	N/A	N/A	N/A	N/A
FBXL21P	N/A	N/A	N/A	N/A
NFILZ	N/A	N/A	N/A	N/A
ENSG00000272297	N/A	N/A	N/A	N/A
ENSG00000265690	N/A	N/A	N/A	N/A
LY96	N/A	N/A	N/A	N/A
HBA1	N/A	N/A	N/A	N/A
HBA2	N/A	N/A	N/A	N/A

## Sheet: S9 Cell compartment scores
Table S9 - Compartment scores of all differentially expressed choroid plexus genes. Table of available compartment scores of differentially expressed genes (Table S5) in the choroid plexus isolated during light and dark phase.The table contains gene symbol name and individual compartment score to specify placement wihtin the choroid plexus tissue. Plasma membrane scores are highlighted.
Gene symbol	Plasma membrane	cytoskeleton	cytosol	endoplasmic reticulum	endosome	extracellular	golgi apparatus	lysosome	mitochondrion	nucleus	peroxisome
CRK	5	4.46	4.59	1.59	1.53	1.93	1.32	1.38	1.32	2.95	0
KCNJ11	5	1.8	5	5	5	2.15	1.39	1.51	5	5	1.3
MTUS1	5	1.08	2.1	0	0	0.7	3.21	0	3.4	5	0
PRKCA	5	1.74	5	4.26	0.58	1.5	0	1.04	5	4.53	0.95
STC1	5	1.61	1.74	1.56	0.89	5	0.74	1	1.92	4.4	0.86
PI4KB	5	0.7	5	3	0.96	0	4.28	0.8	3	2.43	0
PIK3C2G	5	0.65	2.65	0	0	0.86	5	0	0.66	5	0
KCNE3	5	0.86	1.87	1.63	0.56	1.98	0.76	0	1.35	0.98	0.88
ABCC1	5	1.94	1.92	1.68	1.48	2.13	1.2	1.68	2.03	2.21	1.15
ANXA6	5	1.82	3.45	1.44	4.32	1.7	1.23	4.25	2.89	5	0.52
ADCY6	5	1.75	1.82	2	5	1.72	1.07	0.95	1.5	1.72	0
MYO1D	5	5	3.26	5	3.53	0.97	1.11	0.77	0.98	2.27	0.19
ADORA1	5	1.74	1.7	5	0	2.39	0.6	1.03	1.99	1.94	0
CHP1	5	5	5	5	0	0	5	0	0.77	5	0
SLC5A6	5	0.64	1.01	1.02	0.88	1.29	0.68	1.07	1.25	1.17	0.57
CLIC6	5	0.66	2.86	0.59	0	0.74	0	0	0.83	2.22	0
HSP90AB1	5	2.11	5	2.57	1.58	4.41	1.47	4.31	2.3	4.44	1.1
MYCBPAP	5	0	0.28	0	0	1.03	0	0	0	1.59	0
SELP	5	2.37	2.51	1.96	1.92	5	1.65	2.11	2.32	2.71	1.48
MAGI3	5	1.36	1.3	0.7	0.77	1.18	0.92	0	0.38	5	0
FZD9	5	1.34	1.11	0.73	0.5	1.29	0	0	0.63	1.45	0
CHRM1	5	1.19	1	0.7	0	1.31	0	0	1.04	1.4	0.19
CAPN3	5	1.89	4.7	1.61	0.71	1.17	0.58	1.6	1.82	5	0
MAP1B	5	5	4.54	1.38	1.44	1.72	1.41	1.43	1.67	3.37	0
PRKCZ	5	5	5	1.04	3	1.15	0.93	0.7	1.13	4.36	0.56
RAB14	5	1.05	5	5	5	0.85	5	5	1.53	1.94	0
PIANP	5	0.83	0.74	1.26	0.81	2.74	0	0	0	0.84	0
GNA13	5	2.07	4	1.57	1.32	1.78	1.03	0.9	1.3	4.53	0.28
SCARB1	5	1.8	2.09	2.82	2.1	3.16	1.98	2.45	2.2	2.27	1.89
SNX27	5	1.43	5	0.96	5	1.18	1.86	1.85	0.77	2.21	0
GJA5	5	2.18	1.86	2.08	0.91	2.11	1.43	1.13	1.8	2.08	0.6
CNTFR	5	1.42	0.91	0.63	0	4.3	0	0.53	1.26	1.46	0
ATP2A2	5	2.37	2.32	5	0.79	1.89	1.43	1.1	2.28	2.08	0.94
PLCB3	5	1.03	5	1.35	0	1.06	0.58	0.63	0.88	4.22	0
KCNQ1	5	1.83	1.79	4.42	4.26	1.97	1.31	4.24	1.84	2.03	1.13
DLGAP4	5	1.11	2.31	0	0	0.88	0	0	0.8	3	0
TRPM7	5	2.05	2.17	2.05	1.49	2.37	1.34	1.63	2.07	2.01	0
SLC26A2	5	0.91	1	0.85	0	1.46	0.86	0.61	0.74	1.01	1.78
SRPX2	5	0.98	1.27	0	0	4.29	0	0.77	0.38	2.16	0.6
SLC30A1	5	1.23	2.07	4.33	1.68	2.01	4.42	1.8	1.72	4.32	0.54
CNIH2	5	0.64	1.6	3.49	0.56	1.19	1.29	0	0.38	0.95	0.38
ATP2B1	5	1.59	2.12	2.05	0.93	1.81	1.24	1.09	1.63	2.96	0
TYRO3	5	1.87	1.58	5	1.37	2.29	1.02	1.55	1.43	5	0
VAMP3	5	1.78	4.7	1.72	5	2.3	2.02	2.06	2.08	1.55	0.67
PCMT1	5	0.94	5	0	0	5	0	0.64	1.11	0.89	0
SEMA6C	5	0.75	0	0	0	3.86	0	0.56	0	0.54	0
DLG4	5	4.61	5	4.05	2.2	2.77	2.07	2.1	5	2.91	0.9
PLP1	5	2.3	1.58	1.77	1.54	2.03	1.16	1.5	1.87	2.13	0.98
SLC2A1	5	4.36	5	2.06	1.35	1.98	4.22	1.57	2.22	4.41	1.2
STRN	5	1.48	2.3	1.15	0	0.87	0.72	0	1.14	2.84	0
SLC16A1	5	4.37	2.08	1.59	1.39	2.27	1.03	1.56	2.42	2.08	1.36
KIRREL1	5	1.33	0	0.66	0	1.28	0	0	0.74	1.12	0
SLCO4A1	5	0.81	0.95	0.87	0	1	0	0	0.95	1.16	0.39
RIMS1	5	3.66	2.89	0.92	1.08	1.34	1.17	0.88	1.2	2.84	0
CELSR2	5	1.24	0.6	0	0	1.29	0	0	0	0.91	0
FLOT2	5	1.98	2.37	1.33	4.42	1.81	1.47	1.59	2.09	2.03	0
AKAP7	5	1.35	5	5	0.72	0.87	0.99	0	1.05	4.5	0
SLC19A1	5	0.81	1.2	0.81	0.92	1.28	0.69	0.64	1.44	1.01	0
SLCO1A4	5	1.23	1.12	1.14	0.56	1.54	0	0.7	1.43	1.9	1.18
EPHX1	5	1.1	1.79	4.08	0	1.98	0	1.13	1.68	1.76	2.1
SLC36A1	5	0.61	1.2	2.62	1.53	1.18	1.14	5	0.81	0.76	0
FLT1	5	2.8	2.46	2.59	3.69	5	1.26	1.77	2.23	4.54	1.41
UNC13B	5	0	4.42	0.83	0	0.94	4	0	1.25	1.89	0
AMIGO2	5	1.38	0.83	0.57	0	2.33	0	0	0.96	5	0
KHDRBS1	5	1.81	1.72	1.39	1.26	1.49	0.81	2.08	1.73	5	0
ITSN1	5	4.35	2.94	0.79	3.62	1.24	1.29	1.04	1.13	4.27	0
CRCP	5	0	2.5	0	0	0	0	0	0	5	0
ADRA2C	5	0.83	0.53	0.82	0	1.06	0	0	0.86	1.09	0.56
CLCN3	5	1.58	1.65	1.41	4.4	1.79	4.23	4.36	1.46	1.5	0.36
PHLPP1	5	1.56	2.82	1.28	1.27	1.32	0.87	1.6	1.59	5	0.67
KRT8	5	5	3.14	1.28	1.07	1.97	0.99	1.14	2.41	4.22	1.36
GNA12	5	1.08	2.12	0.8	0.6	0.93	0	0.56	2.68	0.87	0
SLC16A2	5	1.47	1.51	1.82	0.83	1.65	1.12	1.12	1.71	1.99	1.41
SLC29A1	5	1.41	1.77	1.08	0.86	2.39	0.65	1.36	1.73	1.64	0.83
CRHR2	5	1.46	1.41	5	0.85	2.17	5	0.71	1.34	2.64	0
ADRA1A	5	1.2	2.52	1.02	0	1.41	0	0	1.22	4.3	0
SLC16A12	5	0.55	0	0	0	0	0	0	0.72	0.61	0
HSP90AA1	5	2.91	5	2.82	2.58	2.84	2.16	4.53	4.6	4.48	2.01
GRIK4	5	1.21	0.96	0.92	0	1.61	0.62	0	0.96	5	0
ATF4	5	3.21	2.38	3.15	1.49	2.18	2.08	2.04	2.52	5	1.66
RIC8A	5	1.4	2.32	0.63	0	0.76	0.63	0	0.28	2.22	0
MTDH	5	1.34	0.94	4.19	0.54	1.12	0	0	1.18	4.66	0
VLDLR	5	1.85	1.74	1.74	1.59	4.61	1.4	1.92	1.75	5	2.21
FXYD2	5	0.92	1.61	0.98	0	1.34	0	0.64	1.74	1.31	0.66
PTPRC	5	3.37	2.7	2.3	2.27	3.62	1.85	2.42	2.68	3.34	1.85
NEO1	5	1.88	1.94	0.77	1.04	2.11	1.37	0.82	1.41	1.98	0.61
GABRR2	5	0.69	0	0	0	1	0	0	0	0.99	0
ANXA2	5	2.87	4.75	2	5	4.49	1.77	4.41	1.97	4.57	0.76
ABCC6	5	1.1	1.05	1.18	0	4.34	0.65	0.95	1.27	1.35	0.8
SPN	5	1.92	2.28	1.38	1.43	4.48	1.21	1.43	1.64	3.95	0.66
SLC16A8	5	0.9	1.09	0.85	0.66	1.35	0.75	0.81	1.42	1.17	0.72
RAB8B	5	1.49	3.05	1.2	3.73	1.3	1.58	1.58	1.7	1.12	4.23
PDPK1	5	1.76	5	1.73	1.26	1.79	0.95	1.32	1.84	4.27	1.15
GPRC5C	5	0.55	0	0.57	0	3	0	0	0.5	0	0
TSC2	5	5	5	2.24	2.12	2.22	4.31	4.51	2.49	4.51	1.71
IL6ST	5	1.73	2.5	0.99	0.83	1.98	0.54	1.13	1.56	3.13	0
PTH1R	5	1.42	1.2	1.08	1.24	1.83	0.99	1.05	1.12	5	0
SLC4A5	5	0	0.73	0	0	0.84	0	0	0	0.62	0.24
PRKCB	5	5	5	1.01	0	1.47	0.59	0.83	1.55	4.52	0.76
INPP5J	5	0.71	2.91	0	0	0	0	0	0.8	1.75	0.38
IL4R	5	2.9	1.56	1.13	0.75	5	0	1.17	1.36	3.24	0.84
CDC37	5	1.22	4.41	0.97	0	0.77	0	0.69	0.92	1.42	0
LPAR1	5	1.75	1.27	1.19	4	1.81	0	0.71	1.29	1.79	0
ERRFI1	5	1.58	5	1.38	1.34	1.45	0.85	1.36	1.27	3.67	0
DLG1	5	4.41	5	4.33	1.41	1.67	4.34	0.93	1.14	4.6	0
ICAM1	5	3.03	3.06	2.6	2.43	5	1.93	2.57	2.99	3.56	2.2
ANK3	5	4.46	3.06	5	1.17	1.74	1.49	3.4	1.27	3.03	0
STXBP2	5	1.37	3.07	1.4	1.33	1.18	1.04	4.27	0.56	1.72	0.47
SLC38A3	5	1.16	1.1	0.75	0.78	1.7	0	1.23	1.49	1.15	1.72
CLDN1	5	2.09	1.71	1.21	1.43	2.12	0.78	1.11	1.49	2.06	0.51
GOT2	5	2.09	2.75	2.1	1.12	2.42	1.26	1.66	5	2.38	2.59
SPTAN1	5	5	4.51	1.31	0.55	1.51	0.87	1.13	1.64	2.53	0.54
ENPEP	5	1.49	1.38	1.18	1.06	1.75	0.73	1.53	1.35	1.66	0
CLTB	5	1.19	3.44	0	1.11	1.11	4.17	0.82	0	2.12	0
ADORA2A	5	1.94	2.06	1.82	1.41	2.71	4.23	1.61	2.25	2.36	0.87
GHR	5	1.27	3.46	1.31	0	5	0	0.55	5	5	0.66
DLGAP1	5	1.76	2.29	0.98	0.54	1.05	0.64	0.6	0.75	2.92	0
ATP2C1	5	1.57	1.78	3.71	1.43	1.53	5	1.61	1.71	1.65	0
GNAI3	5	4.25	1	2.68	0	1.13	5	0	1.03	1.25	0
PRKAA2	5	1.18	3.27	1.1	0	1.39	0	1	1.98	4.49	1.37
KCNA1	5	1.89	5	5	1.08	2.15	1.27	1.1	1.72	2.71	0.67
ATP2B3	5	0.96	1.62	1.36	0	1.35	0.94	0	1.21	1.17	0
ADAM17	5	4.44	2.25	2	2.16	3.28	2	2.21	2.07	2.58	1.88
GOLPH3	5	1.15	5	1	5	0.67	5	0.75	4.5	1.96	0
RAPGEF4	5	1.63	4.74	1.75	0.91	1.58	0.53	0.82	2.08	2.59	0
ITGA7	5	1.87	0.91	1.03	0.57	1.48	0	0.73	1.28	1.56	0
ATP1B2	5	1.27	2.63	1.13	0	1.64	0	0.62	0.96	2.08	0
ATP7A	5	1.66	5	2.04	5	2	5	1.85	2.03	5	0.75
MYO5A	5	4.32	2.96	0.8	1.41	0.83	1.37	1.18	0.66	2.56	0
NEGR1	5	1.19	0.96	0.65	1.03	1.31	0	0.56	0.98	1.27	0
SLC4A7	5	1.26	2.88	1.14	1.15	1.83	0.77	1.09	1.44	1.19	0
ATP4A	5	2.07	2.54	2.09	2.63	2.73	1.94	2.75	2.48	2.4	1.32
PI4K2A	5	0.65	2.83	0.91	5	0.62	4.3	1.27	4.12	1.33	0
TRAK2	5	1.97	3.09	1.17	5	1.03	0.74	1.16	5	5	0.8
CAV3	5	2.29	2.14	4.48	1.58	2.1	3.69	1.53	2.07	2.09	0.74
AMIGO1	5	1.14	0.86	1.19	0	1.14	0.64	0.5	1.21	1.32	0
HOMER2	5	1.37	2.9	1.15	0	1.33	0	0	1.72	2.76	0
ATP2B2	5	1.56	2.02	4.41	0.84	1.78	1.24	1.1	1.78	1.47	0
AQP1	5	2.35	2.02	1.79	1.61	4.49	1.33	1.65	2.01	4.46	1.08
SORT1	5	1.93	3.04	3.75	4.48	2.28	4.49	4.49	1.61	3.79	0.56
GJA1	5	4.63	4.52	4.52	5	2.94	4.41	5	5	2.87	1.24
CLDN3	5	2.28	1.79	1.28	1.25	2.19	0.78	1.35	1.55	2.18	0.55
VIPR2	5	0.91	0.86	0.56	0	1.19	0	0	1.11	1.36	0
GPM6A	5	1.55	0.82	0.89	0.98	1.25	0.92	0.91	1.05	1.27	0
PLPPR4	5	0.66	0	0	0	0.57	0	0	0	2.17	0
PDIA3	5	1.98	2.13	5	1.57	5	2.37	1.77	5	5	1.28
CAT	5	0	5	5	0	5	5	5	5	0.38	4.22
RASD2	5	1.2	3.12	1.06	1.22	1.11	0.79	1.47	3.26	1.46	0.62
TGFBR2	5	2.34	5	1.6	1.5	2.62	1.27	1.52	2.42	3.04	1.22
GNAQ	5	2.39	5	2.63	1.96	2.66	3.67	1.75	2.11	4.06	2.12
RAF1	5	2	4.74	1.73	1.39	1.86	4.28	1.35	3.81	4.21	0.82
INPP5E	5	4.19	1.74	0	0.73	0.58	4.16	0.65	0	4.48	0
LRRTM2	5	1.07	0.59	0.54	0	3.6	0.55	0	0	0.76	0
BCAR1	5	4.5	3.53	1.9	1.41	2.12	1.04	1.2	1.76	2.77	0
SLC7A5	5	1.51	3.13	1.46	1.47	2.02	1.16	3.71	1.97	1.85	1.18
DGAT1	5	1.5	2.41	3.96	1.2	2.47	1.45	1.75	2.49	2.18	2.77
CALR	5	2.5	4.53	5	2.27	5	5	3.97	2.57	5	1.49
LCK	5	4.44	4.51	1.87	1.88	2.28	1.63	1.82	2.1	2.57	0.69
ATP2B4	5	1.37	1.68	1.77	0.8	1.61	0.97	0.88	1.31	1.36	0
ATRN	5	0.94	0.66	0.74	0.62	4.25	0	0.7	0.9	1.3	0
CSNK1D	5	5	3	0	0	0.62	5	0	1.06	4.48	0
AHCYL1	5	1.38	4.7	3.61	0.74	1.2	0.75	0.84	1.17	1.98	0
SLC23A2	5	1.12	1.39	1.02	0.72	1.89	0.84	0.86	1.69	1.46	0.6
PDGFB	5	2.38	1.85	1.75	1.39	5	1.22	1.64	2.01	2.49	1.09
HSPB1	5	4.11	3.51	2.31	1.73	2.41	1.41	2.09	3.14	5	1.28
NRADD	5	0.69	0.89	0.63	0	0.66	0.72	0	0.28	4.25	0.47
SLC4A10	5	0.96	1.06	0	0.59	1.33	0	0	0.87	0.95	0
NRP1	4.79	4.46	4.36	2.46	4.4	2.43	1.5	1.79	3.71	2.26	0.38
HTT	4.79	4.53	5	4.49	4.49	2.49	4.43	2.71	2.94	4.56	1.73
SLC11A2	4.79	1.54	2.61	1.76	5	4.46	4.3	5	3.98	4.41	1.26
TRPV4	4.78	4.48	2.49	2.65	1.65	2.59	1.43	1.79	2.16	2.54	1.66
MMP14	4.78	3.47	3.28	1.79	4.39	4.54	1.85	2.15	2	4.47	0.28
LRP1	4.78	3.82	1.95	2.09	5	3.17	3.67	2.26	1.9	3.85	0.89
SLC22A8	4.78	1.45	1.62	1.32	0.93	1.83	0	1.27	1.78	1.88	0.88
SLCO1C1	4.76	1.5	1.26	1.29	0	1.66	0.51	0.93	1.56	1.96	1.92
ITGB6	4.76	2.95	0.62	1.1	0	2.48	0.57	0.57	0.9	2.82	0.47
JAM3	4.75	4.37	1.23	1.18	1.1	4.35	0.77	0.9	0.78	1.53	0
SLC15A1	4.75	1.31	1.8	1.54	1.43	1.96	0.95	1.51	1.74	1.75	0.88
ABCC4	4.75	1.42	1.63	1.35	0.87	1.76	0.89	1.13	1.63	1.85	0.98
CD82	4.75	1.93	1.82	1.56	2.55	2.5	1.41	1.88	1.48	1.75	0.19
ALCAM	4.75	2.47	1.64	1.81	1.38	2.76	1.06	1.32	1.68	2.22	0.38
CACNA1H	4.74	1.21	1.08	1.35	0	1.32	0	0	1.19	5	0
SLC12A4	4.73	1.28	1.2	0.84	0.94	1.55	0.59	1.01	0.94	1.15	0
KCNH2	4.73	1.51	1.07	1.71	0	1.51	0	0	1.35	4.63	0
ABCB6	4.72	0.55	2.97	4.2	5	4.22	4.17	5	5	2.66	1.07
CLDN15	4.72	1.35	1.07	0	0.67	1.38	0	0.6	0	1.23	0
STRA6	4.72	1.14	1.54	1.29	0	1.9	0.53	0.66	1.26	1.93	1.66
CMKLR1	4.72	0.92	1.29	0.89	0	1.62	0	0.54	1.17	1.57	0
PLPP3	4.72	1.29	1.24	5	0	1.76	4.32	0.51	1.28	1.46	0.64
NISCH	4.71	1.29	4.6	1.18	3.31	1.34	0	0.82	1.32	1.89	0.95
SCARB2	4.71	2.43	2.85	3.02	2.27	3.29	1.87	4.57	2.98	2.9	2.66
SLC7A8	4.7	0.96	1.28	1.31	0.71	1.57	1	1.16	1.28	1.3	0.84
SDC4	4.69	2.21	1.48	2.77	1.54	3.98	1.28	1.43	1.33	2	0.19
AGTRAP	4.68	0.68	0.88	3.34	0	1.27	3.23	0	1.06	1.32	0
RAMP1	4.68	1.2	1.75	1.45	1.24	5	0.83	0.55	1.94	1.68	0.56
FLRT2	4.67	1.18	0	3.22	0.62	4.35	0	0.9	0.53	1.12	1.22
GPR157	4.66	0	0	0	0	0	0	0	0	0	0
SIDT2	4.65	0	0	0	1.25	0.86	0	4.22	0	0	0
CNNM4	4.65	0.71	0.99	0.89	0	1.16	0	0	0.95	0.8	0.09
TNFRSF21	4.65	1.52	1.6	1.18	1.16	2.07	0.82	1.14	1.7	1.88	0
STAT3	4.65	3.16	4.74	2.83	2.44	3.41	2.56	2.66	5	5	2.31
LRFN4	4.65	0.9	0	0.38	0	1.44	0	0.28	0	0	0.28
LRFN3	4.64	0.82	0	0.8	0	1.77	0.56	0	0	0	0
GSK3B	4.64	5	5	2.77	2.19	3.05	2.02	2.53	5	5	2.41
TSPAN12	4.64	1.24	0.78	0.75	0.98	1.19	0	0.78	0	1.3	0.28
FNDC5	4.64	0.84	0.83	4.14	0	4.57	0	0.51	1.68	1.19	3.56
PRLR	4.62	1.54	1.38	1.24	0	2.28	0.77	0.82	1.52	2.16	1.82
ATP6V0A1	4.62	1.06	2.06	1.38	1.56	1.01	0.89	1.86	1.19	0.92	0
CLSTN1	4.62	1.34	0.84	3.33	4.24	4.34	3.48	0.83	1.14	3.36	0.75
SERINC5	4.62	0	0.64	1.16	1.14	0.66	4.13	1.15	0	0.56	0
SLC50A1	4.61	0	0.56	0	0.53	1	4	0.47	0.6	1.2	0
PLPP2	4.61	0	0.51	4.19	4	1.65	0.64	0.21	0.93	0.85	0.98
LRRC8C	4.6	0.54	0.83	4	0.52	1.08	0	0.65	0.64	0.6	0.28
HSPA8	4.6	5	5	2.54	4.53	5	2.14	5	2.54	5	1.81
PMP22	4.6	1.8	1.11	1.37	0.65	1.34	0.96	1.02	1.27	1.56	0.56
VCL	4.6	4.7	3.83	2.03	1.73	2.62	1.65	1.75	2.01	2.64	1.59
PXN	4.59	4.63	4.5	1.84	1.82	2.36	1.62	1.7	1.8	3.99	0.74
LRRC8D	4.58	0.8	1.12	3.15	0	1.03	0.73	0.6	0.87	0.7	0.19
CANX	4.58	2.52	2.66	5	2.59	2.64	2.81	2.52	2.47	2.54	1.54
F3	4.58	2.18	2.37	1.93	1.89	5	1.29	1.94	2.23	2.63	2.1
HSPA5	4.53	2.56	4.57	5	2.08	3.21	2.6	2.44	5	4.58	1.84
IDE	4.53	2.1	5	1.89	2.06	4.5	1.86	2.17	4.7	5	5
GSR	4.52	2.16	5	2.57	1.34	2.51	1.18	1.99	5	2.93	2.25
CNNM2	4.52	0.65	0.99	0.95	0	1.23	0	0	1.23	0.92	0
STX7	4.52	1.36	3.36	1.55	5	1.13	1.67	5	1.28	1.26	0.28
NLGN2	4.51	1.61	1.35	1.49	0.81	2.2	0.89	0.78	1.3	1.37	0.5
LMBRD1	4.51	0	0	4.08	0	0	0	4.22	0.53	0	0
LITAF	4.5	1.19	1.55	0.84	4.29	5	4	4.39	1.6	3.65	0.28
SLC30A3	4.49	1.45	1.8	1.3	4.33	1.95	1.79	3.64	1.58	1.52	1.44
ALDH3B1	4.48	0.56	4.56	0.74	0	0	0	0	0.9	1	0
TMEM204	4.47	0	0	0	0	1.03	0	0	0	0	0
PRKD1	4.47	2.28	4.76	2.13	1.72	2.03	4.44	1.76	2.11	4.67	1.03
NCL	4.45	2.1	1.98	1.59	1.84	1.96	1.36	1.62	1.77	5	0
CISH	4.45	1.91	2.75	2.15	1.59	2.81	0.97	1.66	2.64	2.86	1.72
HSP90B1	4.45	2.07	4.49	5	1.87	2.24	2.36	2.01	2.47	2.37	1.43
RAB35	4.45	2.02	3.6	1.52	5	4.47	1.98	2.31	1.96	2.2	0
FMR1	4.45	5	5	5	1.39	2.2	1.31	1.41	1.98	5	0.62
LIPE	4.45	1.72	4.72	2.26	1.33	5	1.36	1.91	4.54	4.71	2.4
NEDD4	4.44	1.88	4.68	1.76	2.31	1.82	4.34	2.36	1.69	4.56	0.84
NUMB	4.44	2.25	2.62	1.31	4.36	1.75	1.55	1.47	1.34	4.71	0
DLG3	4.43	2.11	3.4	1.31	1.19	1.52	1.36	0.74	0.95	2.38	0
SLC20A2	4.43	1.17	1.26	1.18	0.89	1.89	0.74	1.15	1.21	1.49	0
RPE65	4.43	2.09	2.33	4.38	1.38	2.08	0.83	1.65	2.04	4.53	1.83
EXOC3	4.42	1.73	3.01	1.33	1.81	1.16	3.79	1.24	0.88	1.94	0.28
ACTG1	4.42	5	4.87	3.08	2.55	3.51	2.41	2.91	3.5	4.79	2.4
UBQLN1	4.41	1.66	4.25	3.62	1.3	1.4	1.44	1.57	1.63	3.79	0.28
SLC2A13	4.41	0.94	1.05	1.21	1.03	1.43	1.14	0.86	1.44	0.95	1.48
LIFR	4.41	1.78	1.26	1.18	0.81	1.89	0.76	1.18	1.42	2.09	0.09
PLCG2	4.41	1.56	4.7	1.31	1.01	1.76	0.61	1.13	1.25	2.69	0
SUMO1	4.4	1.97	3.49	1.83	1.39	1.69	1.2	1.61	1.99	5	1.11
SGPP1	4.39	0.77	0.85	4.22	0	0.97	0	0.54	0.87	1.06	0.62
ADRA2B	4.39	0.83	2	0.67	0	1.11	0	0	1.16	1.31	0
TPM1	4.39	5	3.05	1.81	0.86	1.94	0.64	1.04	1.89	2.77	0.71
SDCBP	4.38	3.79	4.25	3.39	2.05	4.39	1.09	1.5	5	3.53	0
CAVIN2	4.38	1.36	4.45	0.9	1.02	1.28	1.66	1.04	1.06	3.77	0
SLC6A15	4.38	0	0.36	0.59	0.55	0.96	0	0	0.63	0.86	0.47
INPPL1	4.38	4.34	4.3	1.22	1.4	1.43	1.03	1.07	1.28	4.6	0
IKBKB	4.37	1.66	5	1.63	1.1	1.88	0.78	1.33	1.89	4.3	1.41
ARF4	4.37	1.52	4.62	1.36	1.64	1.27	4.49	1.19	1.66	1.25	0
EHD1	4.36	1.64	3.27	1.45	5	1.45	1.63	1.68	1.42	1.95	0
COP1	4.36	5	1.15	0.94	0	4.7	0	0	1.4	5	0
PDCD6IP	4.36	4.34	4.62	4.25	3.91	4.4	1.05	1.65	1.32	2.29	0
DVL1	4.35	5	4.69	1.07	1.03	1.44	0.87	0.79	1.01	1.79	0
AP2M1	4.35	1.67	3.28	1.16	1.8	1.24	1.43	1.46	1.04	2.14	0
CDON	4.35	1.13	0.69	0.54	0.55	1.94	0	0	0.65	1.2	0.47
MAP3K12	4.35	1.55	4.7	1.33	1.1	1.43	0	1.16	1.71	3.28	0
RAB13	4.35	1.8	3.45	1.11	4.41	1.33	4.35	1.46	1.59	1.44	0
CYTH1	4.34	1.56	4.57	1.23	1.82	1.05	2.02	1.02	1.64	2.32	0
CYLD	4.34	4.29	4.62	1.21	1.13	1.42	0.61	1.36	1.47	2.09	0
TSPAN17	4.34	0.57	0.61	0.6	0.53	0.63	0.7	0	0.52	0.75	0
MMEL1	4.33	0	0.14	4.2	0.88	5	4.12	0.9	0.84	0.78	0.66
SH3GL2	4.33	1.42	5	1.06	4.34	1.1	1.44	1.39	1.3	2.33	0
MACF1	4.33	4.4	2.91	0.56	0.66	1.15	4.18	0	1.49	1.89	0
JMJD6	4.33	1.37	4.49	1.07	1.19	1.73	0.56	1.31	1.31	4.72	0
PACSIN2	4.33	3.62	4.65	0.8	4.33	0.99	1.26	1.12	0.68	2.31	0
SLC12A7	4.33	1.25	1.2	0.97	0.53	1.56	0.72	0.98	1.01	1.26	0.19
SEPTIN4	4.33	4.43	2.9	0.99	1.08	1.17	0.98	0.74	1.46	4.46	0
GRIP1	4.32	1.35	5	3.31	5	1.02	0.9	0.63	5	2.29	0
MPDZ	4.32	1.65	2.87	0.86	0.91	1.25	1.06	0.67	0.63	2.46	0
PRKAR1A	4.32	4.3	1.1	1.27	4.11	1.4	0.8	0.84	1.4	1.64	0
MYO1A	4.32	5	3.29	0.88	0.88	1.14	1.53	0.71	1.32	2.73	0
AAK1	4.31	1.26	3.07	0.97	1.7	1.17	1.22	1.26	1.79	1.91	0.62
RGS7BP	4.31	0.89	2.28	0	0	0.53	0	0.79	0	5	0
RGS1	4.31	0.92	4.65	0.57	0.56	1.5	0	0.5	1.13	2.2	0
MYH10	4.31	4.53	4.65	1.18	0.96	1.49	1.63	0.75	1.26	2.27	0
CNTN4	4.3	1.21	0.83	0.8	0	4.04	0	0	0.19	1.4	0
LRP3	4.3	0.5	0.98	0.53	0.93	0.83	0.58	0.78	0.68	0.79	0
FLVCR2	4.3	0	1.16	0.97	1.05	1.09	0	0.91	1.16	0.77	1.81
RAB31	4.29	1.2	3.27	0.75	4.38	1.63	4.29	1.36	1.2	1.71	0
EGFR	4.29	3.11	2.92	2.93	2.85	3.53	2.25	2.78	2.86	3.38	2.27
RIN1	4.29	3.56	3.41	0.8	1.55	0.83	1.13	1.06	0.84	1.19	0
CACNB4	4.28	0.85	1.91	0.94	0	0.87	0.38	0	0.78	5	0
PDE9A	4.27	1.06	4.02	3.43	0	1.14	3	0.6	1.54	3.21	0.92
PLCE1	4.27	1.52	4.64	0.81	0	0.91	3	0.59	1.09	2.82	0.28
WHRN	4.27	4.35	3.19	0	0	1.14	0	0	0.91	2.57	0
ARVCF	4.27	1.17	2.45	0	0	0.63	0	0	0	4.2	0
PDIA6	4.26	1.33	1.45	5	0.6	4.22	1.25	0.92	1.49	1.39	0.62
SLC6A20	4.25	0.58	0.95	0.62	0	0.87	0	0.86	1	0.8	0.92
AP2A2	4.25	0.9	2.93	0.6	0.99	0.74	0.63	0.89	0.88	0.8	0.66
AMOTL2	4.24	1.49	2.08	0	3.22	0.9	0	0	0.52	3.54	0
CIB2	4.24	4.22	4.35	0.63	0	1.25	0	0	1.03	1.37	0.83
STXBP5	4.24	0.75	4.63	0.82	0	1.03	1.07	0.8	1.42	1.77	0
PLCL1	4.23	1.08	2.61	0.8	0.77	0.72	0.74	0.66	0.9	2.2	0
ARHGAP17	4.22	1.44	3.99	0	0.89	0.79	0.77	0	0.72	1.74	0.52
YWHAH	4.22	1.37	3.21	0.75	0	0.96	0.54	0	1.27	2.53	0
VMP1	4.22	1.38	1.4	4.37	1.51	1.2	1.56	1.84	1.51	1.44	1.69
SYT6	4.22	0.76	4.56	4	0.57	0.61	0	0.69	0	2.54	0
MPP7	4.22	0	2.98	0	0.6	0	1.11	0	0	0.75	0
FLCN	4.21	4.2	4.47	0.88	1.78	0.93	0.74	4.42	1.4	4.49	0.34
PLET1	4.21	0.62	0.62	0.19	0	2.86	0	0.19	0.28	0.89	0
MICALL2	4.21	4.27	4.13	0	4.28	0	0.84	0.65	0.6	3.27	0
FCHO2	4.2	0.85	2	0	1.07	0	0.61	0.58	0	1.88	0
ARRDC3	4.2	0.8	0.83	0.68	4.21	0.68	0	3.42	0.85	0.86	0
PHLDA3	4.2	0.76	1.8	1.03	0	0	0	0	1.58	2.09	0
TSPAN11	4.2	0	0	0	0	0	0	0	0	0	0
MMGT1	4.19	0.54	0.94	4.25	4	1.8	4.18	0.6	0.88	0	0
TTC17	4.19	4	2.74	0.38	0	0.38	0	0	0.42	0.28	0.28
FRMD6	4.19	3.43	1.5	0	0.51	0	0	0	0.56	2.55	0
PJA2	4.18	2.45	2.03	3	0.78	0.79	3	0	0.62	2.52	0
HSPA2	4.18	4.31	4.58	0.97	0	0.82	0	0.72	1.22	4.44	0
CDK5	4.18	5	4.76	2.13	1.96	3.41	1.81	2.13	2.83	5	1.45
PRKCH	4.17	0.83	5	0	0	1.04	0	0	1.96	1.72	0.28
PI4K2B	4.17	0	4.42	4	4	0	4.15	0	0	1.91	0
NECAP1	4.16	1.13	1.7	0	0.97	0.28	0.52	0	0.28	0.47	0
EPN3	4.16	0.72	2.91	0	3	0	0	0	0	4.46	0
CDC42EP2	4.16	3.37	2.97	0	0	0.28	0	0	0.84	0.89	0
STOML2	4.15	2.32	1.95	0	0	0.52	0.67	0	4.6	2	0
INPP5A	4.15	0.63	2.65	0.94	0	1.41	0.63	0.94	0.54	0.5	0.45
MARCHF7	4.15	0.67	4.55	0	0.69	0.77	0.52	0.68	1.49	4.45	0
DGKQ	4.15	4	4.56	0.78	4.17	0.72	0.81	1.11	1.08	4.4	0
SH3YL1	4.14	0	2.91	0	0	0	0	0	0	1.64	0
AKTIP	4.14	0.92	2.51	0	0.71	0.67	0	0	1.71	3.98	0
ARL4A	4.14	0.83	2.72	0	0.65	0.66	1.07	0	0.42	4.3	0
KREMEN1	4.13	1.19	1.76	0.89	0.84	1.23	1.08	0.69	1.32	1.8	0
FAM107A	4.13	4.19	1.36	0	0	0	0	0	0.73	4.55	0
IL11RA1	4.13	0.57	0	0	0	3.59	0	0.38	0.75	0.84	0
KL	4.13	2.02	2.14	2.47	1.24	3.6	2.13	1.75	2.31	2.5	1.63
PIK3IP1	4.1	0.62	0.09	0.56	0	2.53	0	0.28	0.95	1.04	0.09
TSPAN33	4.08	2.21	2.06	1.86	2.76	2.66	1.85	2.24	1.68	1.98	0
MMP15	4.06	2.8	2.59	2.43	1.95	3.27	1.83	2.2	2.64	3.09	1.74
LPCAT1	4.05	0.94	1.21	4.32	0.75	1.14	4.14	1.04	1.47	1.34	1.1
SLC1A4	4.04	2.03	2.24	1.96	1.98	2.65	1.56	2.16	2.36	2.24	1.46
MTFR1	4.02	0.09	2.06	0	0	0.19	0	0	4.59	0.81	0.09
ZMYND10	4	5	1.78	0	0	0	0	0	0.47	1.56	0
OSCP1	4	0	1.5	0.77	0	0	0	0	0.47	1.48	0.38
SNF8	4	0	3.13	0.87	4.3	0	0.83	0.85	1.03	4.11	0
APPL2	4	0	1.64	0	4	0	0	0	0	4.38	0
RNF10	4	0.6	0	0	0	0	0	0	0	5	0
KLHDC8B	4	0	0	0	0	4	0	0	0	0	0
ITGA2	4	2.14	1.58	1.2	1.29	2.31	0.93	1.28	1.5	2.09	0
MAGEE1	4	0	1.27	0	0	0	0	0	0.56	4.52	0
CATIP	4	4	0.91	0	0	0.94	0	0	1.5	4	0.28
SGK1	3.98	2.22	3.68	3.79	1.68	2.24	1.35	1.94	4.11	5	1.4
PTCH1	3.97	2.35	1.8	1.58	1.62	2.23	1.22	1.59	1.66	2.61	0.76
RAB3A	3.96	3.75	5	1.82	4.45	1.88	2.23	3.84	1.78	1.73	0.64
MTOR	3.96	3.04	5	4.19	2.58	3.07	3.88	4.65	4.37	5	2.54
FGFR2	3.94	2.37	2.21	1.84	1.64	2.63	1.44	1.75	2.33	2.55	1.25
MAP2	3.93	4.29	2.91	5	1.47	2.27	1.55	1.61	2.22	4.76	0.5
AXIN2	3.91	4.45	3.58	1.37	0.98	2.66	0.95	1.15	1.66	5	0.62
ITGB8	3.9	2.06	1.31	1.73	0.99	2.25	1.04	0.84	1	1.64	0.66
PIK3CA	3.84	2.04	4.57	1.65	1.14	2.01	0.61	1.5	2.14	2.98	1
KIT	3.83	2.11	1.81	2.21	1.12	2.63	1.48	1.35	2.2	2.41	0.9
KARS	3.83	1.49	5	1.31	1.17	4.37	0.81	1.04	4.54	4.38	0
ACTN4	3.81	4.49	4.69	1.28	1.32	1.64	1.06	1.27	1.5	5	0
SYT5	3.79	1.2	3.09	0.73	3.48	1.06	1.13	1.19	1.48	1.37	0.41
BLNK	3.78	1.27	4.48	1.16	1.04	1.49	0	0.86	0.83	3.01	0
CLEC2G	3.78	0	0.28	1.04	0.6	1.65	0.48	0.69	0.47	0.9	0
GPC1	3.76	1.61	1.19	1.08	3.67	3.85	1.16	1.39	1.15	1.47	0
SREBF2	3.76	1.76	2.52	4.53	1.75	2.75	3.9	2.15	2.41	5	2.33
ACSL3	3.73	1.15	2.23	4.34	0.77	2.08	4.27	1.19	3.87	1.61	4.21
STIM2	3.73	1.68	2.41	2.51	1.26	1.98	1.09	1.41	1.79	1.96	0
C1QBP	3.68	0.99	4.27	1.21	0.97	5	0	0.82	4.7	5	0
LINGO1	3.68	1.92	1.02	1.19	1.05	1.74	0.85	0.95	1.32	1.63	0
CPD	3.67	0.68	1.01	1.08	1.47	3.63	5	1.22	0.47	5	0.7
MYO1E	3.67	5	3.13	0.99	0.93	1.04	0.51	0.98	0.79	1.71	0
MAGED1	3.64	1.28	4.37	0.87	0.84	1.47	0.95	0.58	1.03	4.45	0.28
NECTIN1	3.64	1.83	1.89	1.62	1.42	1.95	1.55	1.1	1.38	1.63	0.56
SPNS2	3.64	1.2	1.53	1.5	0.92	1.94	1.15	1.27	1.49	1.53	1.19
ORAI2	3.63	1.46	1.94	2.26	0.88	1.82	0.73	1	2.09	1.51	0.19
SH3BP4	3.63	1.42	3.07	0.54	1.07	1.31	0.74	1.04	0.38	4.18	0
RELN	3.62	1.97	2.39	1.15	0.72	5	0.99	0.7	1.43	3.34	0
APH1A	3.62	0.62	0.59	0	0.55	0.91	1.01	0.51	0	1.04	0
ITGA8	3.61	1.46	0	1.29	0	1.62	0.38	0.38	0.74	1.2	0.56
FNBP1L	3.6	3.56	2.15	0	1.08	1.24	0.61	0.6	0.61	2.42	0
CLCN7	3.6	1.4	1.48	1.32	2.09	1.59	1.29	4.45	1.08	1.37	0
REM2	3.6	1.18	2.88	1.01	0.64	0.84	0	0	0.65	3.3	0
ARHGEF28	3.59	1.76	3.32	1.01	0.93	1.14	0	0.51	0.79	2.41	0
RGS3	3.59	1.25	0.92	0.75	0.74	1	0.55	0	0.59	4.25	0
IFNGR1	3.58	1.48	1.71	1.15	1.28	2.92	0.6	1.21	1.51	2.05	0.58
MYO10	3.58	3.76	4.31	0.56	0.89	1.14	0	0.72	1	3.41	0
MPP3	3.57	1.26	3.16	0	0.57	1.04	0	0.63	0.91	2.57	0
MADD	3.57	0.65	5	0	0	0.38	0	0	0.38	5	0.56
LRP6	3.56	2.06	2.68	2	1.71	2.51	1.51	1.63	2.14	2.82	1.12
TSG101	3.56	3.92	4.17	2.11	5	4.6	1.88	2.42	1.94	5	0.8
ADD3	3.55	5	2.74	0	0	0.87	0.78	0	0.77	4.49	0
ATP11C	3.55	0.55	0.97	0.72	1.07	0.94	1.22	0.65	0.82	0.56	0
CDH15	3.55	2.15	1.18	1.2	0	1.49	0.38	0	1.19	1.85	0.38
KCNK13	3.54	0.91	0.98	0.87	0	1.44	0	0.73	0.74	0.93	0
MFSD2A	3.54	1.46	1.31	1.24	1.17	1.58	0.75	1.06	1.39	1.45	1.16
CERS5	3.52	0.99	1.25	1.69	1.17	1.21	1.34	1.76	1.57	1.29	0.86
NPEPPS	3.51	1.68	2.91	1.73	1.72	2.06	1.41	1.95	3.22	2.09	0.71
HAS3	3.51	1.08	0.74	0	0	1.53	2.08	0.7	0	1.02	0
SIGMAR1	3.51	0.98	1.33	4.52	0.91	2.71	1.24	1.28	1.65	4.27	0.78
ADAMTS1	3.51	1.61	1.12	0.95	0.75	3.74	0.51	0.97	1.26	1.79	0
ATP11A	3.51	0.8	1.11	1.07	1.01	1.04	1	0.75	0.88	0.69	0
ZDHHC7	3.49	0.82	1.31	3.55	1.24	0.71	4.35	1.06	0.83	0.98	0
SLC41A2	3.49	0	0.78	0.81	0	1.18	0	0.62	1.17	0.76	0
ITGA2B	3.49	1.01	1.2	0.28	0	1.69	0	0.28	1.12	1.02	0.47
LPCAT3	3.48	0.65	1.55	4.38	1.44	1.64	1	1.46	1.75	1.69	1.19
SLC24A4	3.48	1.06	1.13	1.43	0.76	1.32	0.64	0.69	0.94	0.92	0
SLC26A7	3.47	0.69	1.05	0.65	1.18	1.24	0.77	1.12	0.67	0.92	0.25
SLC15A4	3.47	0.55	1.53	0.9	4.36	1.35	0.71	4.37	0.91	1.16	0
FGFBP1	3.46	1.3	0.81	1.03	0	4.69	0	0	0.83	1.35	0
SQLE	3.46	1.23	1.8	3.74	1.04	1.82	2.43	1.43	1.7	1.86	1.75
PCDH7	3.45	1.19	0.77	1.35	0	1.81	0.7	0	0.71	1.16	0
IGHM	3.45	0.71	1.81	0.93	0.53	1.31	0	0.91	1.31	1.55	0.38
ARF2	3.44	0.75	3.22	0.81	1.36	0.28	5	0.74	0.84	0.28	0
SLC43A2	3.43	0	0	0	0	0.75	0	0	0.84	0.58	0
IL13RA1	3.43	0.94	0.91	1.2	0	2.06	0	0	0.8	1.35	0.66
CD302	3.42	0	0	0	0	2.81	0	0	0	0	0
SPPL2A	3.42	0.6	1.09	0.82	1.12	1.08	0	1.31	0	0.95	0
APOLD1	3.42	0.72	0.89	0.19	0	2.36	0	0	0.71	1.45	0.65
PIM1	3.41	1.11	3.76	0.68	0	0.9	0	0	1.07	4.63	0
SYNJ2BP	3.41	0.95	3.43	1.16	0.61	0.87	0	1.13	4.36	1.31	1.37
PKD2	3.4	1.39	1.48	1.79	1.1	1.48	1.05	1.21	1.18	2.9	0
PLXNB1	3.4	1.64	0.99	0.56	0.7	1.57	0	0.75	0.72	1.29	0
SLC2A12	3.4	0.58	0	0	0	0.66	0	0	0.76	0.6	0.16
ELN	3.39	2.78	2.28	2.1	1.85	5	1.55	2.13	2.29	2.79	1.21
COX10	3.38	0.92	1.3	0.93	0.56	1.1	0	1.07	2.24	1.48	1.01
SLC7A4	3.37	0	0.64	0.63	0.53	0	0	0	0	0	0
EPM2A	3.36	0.97	4.32	4.2	0.64	1.24	0.38	1.33	2.44	4.18	0.38
CAMKV	3.36	0.96	2.77	0.19	0	0.38	0	0	0.56	0.94	0
HUWE1	3.35	1.57	3.25	1.24	0.96	1.05	3.29	1.36	3.66	5	0.91
LILRB4	3.35	0.61	1.21	1.22	0	1.81	0	0.9	1.12	1.15	0.41
SLC7A10	3.35	0.74	0.87	0.85	0	1.28	0.61	0	1.04	0.94	0
RAB19	3.34	0.72	3.24	0	1.37	0.28	1.06	0.82	0.28	1.5	0
GPR146	3.34	0	0	0	0	0	0	0	0	0.58	0
MILL1	3.34	0	0	0.75	0	4.15	0.21	0	0.38	0	0.38
RAB4B	3.33	1.2	3.04	0.71	4.29	0.61	0.86	0.82	1.82	1.29	0.75
USP9X	3.33	1.5	2.34	1.12	1.33	0.99	1.08	1.6	1.29	1.68	0.96
MPZL2	3.33	1.08	0.56	0.83	0	2.57	0.19	1.04	1.42	1.13	0
CNIH1	3.33	0	0.62	1.03	0	1.25	1.03	0	0	0	0
GPR161	3.33	1.31	0.87	0	0.69	0.77	0.51	0	0	1.11	0
CRB2	3.32	1.27	0.6	0.75	1.06	1.76	0	0	0	1.09	0
CHODL	3.32	1.14	0	0	0	0.84	0	0	0.86	1.12	0
SIGLEC5	3.31	0.51	0.83	0	0.76	2.53	0	0.75	0	1.03	0
IFRD1	3.3	0.97	0.79	0.7	0	0.97	0	0	0.78	4.26	0
PAQR7	3.3	0.69	0	0.96	0	0.93	0	0.18	0.66	1.28	0
TTYH2	3.3	0	0	0.75	0	0.77	0.81	0	0	0	0
FADS1	3.29	1.11	1.87	4.34	0	1.77	0.55	0.88	4.37	5	2.93
UBL3	3.29	0.68	1.27	0	0.85	2.49	0	0	0	1.63	0
STK17B	3.29	4.25	2.87	0.59	0	0.66	0	0	2.02	5	0
LMF1	3.28	0	0.51	1.43	0	1.33	0	0	0.75	0.77	1.8
SLC13A4	3.28	0.52	0	0	0	0	0	0	0.68	0.73	0
SLC39A10	3.27	0	0.6	0	0	0.87	0	0	0	0.91	0
UBR1	3.25	1.03	1.78	1.25	1.02	0.83	0.56	1.33	1.03	1.87	0.75
SLC39A13	3.24	0.66	1.74	5	1	2.93	4.37	1.05	1.38	1.34	0.28
ZDHHC23	3.24	0	0	3.3	0.72	0.8	3.3	0	0	0.44	0
CDS2	3.23	0	0.43	4	0	0.5	0	0	0.81	0.52	0.52
TM9SF3	3.22	0.53	0	0.86	0.62	0	1.24	0	0	0.62	0
LRIG2	3.22	0.73	0	0.19	0	0.9	0	0.75	0	0	0
DCTN1	3.21	5	4.07	1.59	2.1	1.25	1.92	1.96	1.73	4.38	0.93
FGF2	3.2	3.4	3.51	2.51	2.27	5	2.02	2.35	3.04	5	1.63
FOCAD	3.2	0	0	0	0	0.51	0	0	0	0	0
PCDHGC3	3.19	0	0	0.28	0	0.84	0	0	0	0	0.19
CMTM6	3.19	0.72	0	0	0	0	0	0.98	0	0.7	0
RGD1565367	3.19	0	0	0	0	0	0	0	0	0	0
LRRC8B	3.16	0.56	0.94	0	0	0.96	0.54	0	0.65	0.56	0.28
YIPF5	3.15	0.64	0.55	4.28	0.98	0	3.68	0.61	0	0	0
CREB1	3.15	2.95	2.92	2.74	2.09	3.04	2	2.23	5	5	2.18
COL5A3	3.15	1.38	0.71	0.52	0	1.99	0.42	0.38	1.44	1.54	0
TNFSF13	3.15	0.53	0.95	0	0	2.02	0.28	0.28	0.56	1.45	0
IPO13	3.14	0.99	2.25	0	0	0	0	0	0.78	5	0
ZDHHC14	3.13	0	0	0.54	0.54	0	1.16	0	0	0	0.8
PLA2R1	3.13	0.86	0.8	0.52	0.65	1.88	0	0.85	0.8	0.97	1.69
CNNM3	3.13	0	0	0.73	0	0.54	0	0.52	0.64	0	0
TNFRSF19	3.13	1	0.7	0	0	3.15	0	0	0.9	1.27	0
SLC35C1	3.13	0	1.02	1.26	0.59	0.77	1.63	0.63	0	0.54	1.38
CDH18	3.12	0.88	0	0.52	0	0.9	0.42	0	0	0.88	0
TAOK2	3.12	3.54	2.52	0	0	0.85	0.51	0	0.68	1.19	0
CLEC14A	3.11	0	0	0	0	1.84	0	0.28	0.51	0.58	1.03
NUP205	3.1	1.1	0.78	0.86	0.65	0	0.79	0	0	1.7	0
LRAT	3.1	1.72	1.83	5	5	2.42	0.83	1.13	1.55	1.92	2.5
TENM3	3.1	0.78	0	0.28	0	0.73	0	0	0	1.15	0
SLC16A6	3.1	0	0	0	0	0	0	0	0.94	0.89	0.39
TSKU	3.1	0	0	0	0	4.63	0	0.2	0	0.53	0
PLPP6	3.09	0	0.64	4	0	0	0	0	0	4	0
LTBP3	3.08	0.95	0	1.16	0	2.73	1.25	0.28	0.63	1.13	0
SLC37A4	3.08	0	1.31	1.86	0	0.78	0	0.64	1.02	0.89	0.83
BEST3	3.08	1.07	1.34	1.55	0.82	1.46	0.73	1.02	1.24	1.38	0.19
UGGT1	3.08	0.71	1.18	5	0.88	0.99	1.42	1.18	0.92	0.9	0.28
STT3B	3.08	0	1.16	2.02	0	0	1	0.79	0.5	0.61	0.71
SLC39A7	3.08	0.77	0.95	1.39	0	1.04	0.99	0.68	0.96	0.93	0
SREBF1	3.06	2.13	3.2	4.6	1.52	3.03	3.81	2.16	3.1	5	3.11
GDNF	3.06	2.92	2.35	2.2	1.87	5	4.31	2.06	2.89	2.85	1.17
SLC35A2	3.05	0	0.85	1.26	0.7	0	1.83	0.88	0	0	0
ACER3	3.05	0	0.75	1.13	0.91	0.53	1.69	2.25	0.87	0.65	0
IGSF3	3.04	0.52	0	0	0	0	0	0	0	0	0
MEGF8	3.03	0.6	0	0	0.53	2.09	0	0.53	0	4.1	0
KIDINS220	3.03	1.53	4.62	1.05	5	0.79	1.12	0.63	0.55	0.85	0
ADAMTS10	3.02	0.61	0.47	0	0	2.11	0	0	0.66	0.72	0
TMEM171	3	0	0	0	0	0	0	0	0	0	0
SLC35B2	3	0	0.62	0	0	0	1.4	0	0	0	0
RHBDL1	3	0	0	0	0	0	0	0	0	0	0.33
HSPA1L	3	0	4.17	0.86	0	0.63	0	0.51	5	3.27	0
PELP1	3	1.07	2.12	0.8	0.55	0.76	0	0.28	1.09	4.54	0.48
KIRREL2	3	0.65	0	0	0	0.66	0	0	0	0.84	0
SLC18B1	3	0	0	0	0	0.77	0	0.7	0	0	0
DIP2C	3	0	0.31	0	0	0	0	0	0	0	0
NIPAL2	3	0	0	0	0	0	0	0	0	0	0.67
CYB561D1	3	0	0	0	0	0	0	0	0.55	0	0
RNF26	3	0	0	0.91	1.17	0	0.87	1.11	0	0	0
SLC5A9	3	0	0	0.67	0	0	0	0	0	0	0
HEATR5A	3	0	0.51	0	0	0	0	0.53	0	0	0.32
SGCB	3	0.88	0.66	0	0	0.66	0	0	0.7	0.56	0
RFT1	3	0	0	0	0	0	0	0	0	0	0
GPR155	3	0	2.02	0	0	0	0	0	0	0.74	0
SLC35G1	3	0	0	0	0	0	0	0	0	0.66	1.39
TMEM33	3	0	0.53	4.24	0	0.63	0	0	0	4.19	0
MBTPS2	3	0	0.61	1.24	0	0	1.06	0.6	0.66	0.74	0.74
TMTC1	3	0	0	0.82	0	0	0	0	0.53	0	1.2
HEATR5B	3	0	0	0	0	0	0	0	0	0	0.26
DCST2	3	0	0	0	0	0	0	0	0	0	0
PLPP4	3	0	0	0	0	0	0	0.34	0.67	0	0
MAST2	3	1.11	2.65	0.75	0	0	0	0	0	0.84	0
LHFPL2	3	0.54	0	0	0	0	0	0	0	0	0
TMEM50B	3	0	0	0.67	0.55	0	1.03	0	0	0	0
TMEM86A	3	0	0	0	0	0	0	0.64	0	0	0
CCND1	3	3.03	3.38	2.48	1.89	3.42	1.68	2.24	2.92	5	2.04
SLC35B1	2.98	0	0.66	4.26	0	0	3.5	0	0.63	0	0
LTBP2	2.96	0.86	0.92	0	0	3.82	0	0	1.63	0.98	0
FAM189A2	2.95	0	0	0	0	1.55	0	0	0	0	0
TMEM106C	2.95	0	0	3	1.07	1.55	0	1.09	0	0	0.65
MEGF11	2.94	0	0	0	0	1.41	0	0.28	0	0	0
GPAM	2.94	1.05	2.55	2.27	0.58	1.86	0.94	0.93	5	2.31	2.22
DNAJC13	2.94	0.82	2.41	0.89	1.73	0	1.38	1.36	1.2	1.02	0
PEAR1	2.92	0	0	0.19	0	1.6	0	0.19	0	0.55	0
PGAP1	2.91	0.62	0	5	0.51	0	0.79	0	0	0.68	0.47
LMBRD2	2.91	0	0	0	0	0	0	0	0	0	0
CMTM7	2.91	0	0	0	0	0	0	0	0	0	0
TMEM179B	2.91	0	0	0	0	0	0	0	0	0	0
TLCD3B	2.91	0	0	0	0	0.52	0	0	0	0	0
GPR137C	2.91	0	0	0	0	0	0	0	0	0	0
PHTF2	2.91	0	0	0	0	0	0	0	0	0	1.01
TMEM151B	2.91	0	0	0	0	0	0	0	0	0.55	0.88
TMEM184B	2.91	0	0	0	0	0	0	0	0	0.56	0
DIP2A	2.91	0.61	0.54	0.53	0	1.03	0	0.51	0.87	0.96	0.29
INTS5	2.91	0	0	0	0	0	0	0	0	0	0.34
TM9SF1	2.91	0	0	0	0	0	0	3.43	0	0	0
RNF19B	2.91	0	0	0	0.57	0	0	0	0	1.45	0
EBPL	2.91	0	0	0	0	0	0	0	0	0	0
CYB561	2.91	0	0	0	0	0.62	0.65	0.59	0	0	0
TMEM64	2.91	0	0	0	0	0	0	0	0	0.61	0
SNX14	2.9	0	0.19	0.93	1.17	0	1.72	1.22	0.59	0	0
SPACA6	2.9	0	0	0.47	0	1.06	0	0	0	0	0
MUL1	2.89	1.17	1.39	1.29	1.16	1.17	1.14	1.74	2.1	1.24	1.6
ACACB	2.88	0.91	1.86	1.61	0	2.43	0.82	0	2.01	1.5	1.65
NFAT5	2.87	2.59	4.06	2.67	1.81	2.69	1.59	1.99	2.56	5	1.6
FGF11	2.86	2.84	3.33	2.23	1.93	3.31	1.7	2.06	2.87	3.27	1.6
PKM	2.85	2.16	4.7	4.39	1.53	2.35	0.94	1.86	2.75	4.67	2.34
SERPINE1	2.84	2.64	2.71	2.28	1.66	5	1.44	2.04	2.63	3.09	2
CA9	2.84	1.31	1.26	1.06	0	1.62	0	0	1.42	1.59	0.38
SEMA3C	2.84	1.54	0.65	1.69	0	2.15	0	0	1	1.43	0
MFSD3	2.82	0	0	0.88	0	0	0	0.6	0	0	0
TXN1	2.82	2.42	5	2.77	1.81	4.71	1.85	2.3	3.42	4.6	2.49
FBXW7	2.81	1.64	1.51	4.31	0.97	3.13	4.28	1.17	4.34	4.43	0.75
NAT8F5	2.81	0	0	1.97	0	0	0	0	0	0	0
NFKBIA	2.81	2.71	5	2.37	1.88	3.31	1.39	2.18	2.74	5	1.99
PHTF1	2.81	0	0	5	0	0	5	0	0	0.57	0.35
PRRT4	2.81	0	0	0	0	0	0	0	0	0	0
ANAPC1	2.81	0.74	0.55	0	0	0	0	0	0	1.03	0.29
PKD1	2.81	0	0	0.47	0	0.55	0	0	0	0	0
TMEM44	2.81	0	0	0	0	0	0	0	0	0	0
LRBA	2.79	0.6	2.72	0.56	0.86	0.55	1.03	1	0	0.61	0
MAMDC4	2.78	0	0	0.28	5	1.27	3	0	0	0	0.28
KCNK16	2.76	0	0	0	0	0	0	0	0	0.54	0
SSC4D	2.75	0	0.94	0.28	0	0.47	0	0	0.55	0.78	0
COL14A1	2.75	1.54	0.96	1.35	0	1.72	0.75	0.66	1.05	1.32	0
NFAM1	2.74	0	1.78	0.47	0	0.54	0	0	0.47	0.28	0.28
BIRC6	2.73	1.1	1.71	1.48	0	0.84	0	0.96	1.24	1.36	0
TGOLN2	2.72	1.89	3.11	2.32	4.49	2.92	5	2.1	1.22	1.58	0.63
PTPDC1	2.72	0	0.95	0	0	0	0	0	0	0	0
GSTM4	2.72	2.64	4.12	2.34	1.9	2.62	1.9	2.08	3.1	3.47	2.06
NUP188	2.72	1.1	1.84	0.61	0	0	0	0	0	1.43	0
TDRD9	2.72	0.57	0	0	0	0	0	0	0.96	4.55	0
IFRD2	2.72	0	0	0	0	0	0	0	0	1.03	0
DIP2B	2.72	0	0	0	0	0	0	0	0	1.61	0
BRI3	2.72	0	0	0	0	0	0	3	0	0	0
LRRN2	2.72	0	0	0.19	0	0.98	0.19	0.56	0.19	0	0.28
TMEM107	2.72	0	0	0	0	1.02	0	0	0	0	0
DDIT3	2.72	2.34	3.34	3.52	4.35	2.7	2.23	2.22	2.84	4.81	1.82
ATP13A4	2.72	0	0	1.13	0	0	0	0	0.75	0	0
YIPF2	2.72	0	0	0	3	0	4.16	0	0	0	0.5
ADGRD1	2.71	0.69	0	0.42	0	0.68	0	0	0.42	0.69	0.28
GSDMD	2.7	1.77	3.61	1.96	1.76	2.36	1.31	2.32	2.72	3.05	1.05
IGF2R	2.69	1.68	1.38	1.76	1.38	2.9	1.43	1.96	1.75	2.12	0.98
LMTK2	2.69	0.85	0	0.97	0	1.92	0	0	0.5	0	0
FBLN1	2.69	1.67	1.11	0.91	0.75	3.09	0.76	1.23	1.04	1.41	0.38
TMEM38B	2.68	0	0.85	4.22	0	0	0	0	0.74	0.71	0
DAPK1	2.67	1.7	3.47	1.5	1.07	1.6	0.96	1.48	2.01	2.16	0.5
THBS1	2.67	2.49	2.15	1.94	1.59	2.75	1.58	1.79	2.16	2.53	1.43
STAT2	2.66	2.37	3.21	2.27	1.99	2.93	1.53	2.07	2.51	3.61	1.85
UBR4	2.66	3.43	3.53	1.04	0.99	0.83	0.74	1.35	1.1	3.75	0
PSMD2	2.65	1.13	3.12	1.53	0	0	0.58	0.92	1.01	3.38	0
LOC100911486	2.65	0	1.13	0	0	3.34	0	0	0	1.13	0
TGFB2	2.64	2.05	1.57	1.54	4.19	5	5	1.38	1.7	2.22	0.88
BECN1	2.64	2.84	3.9	4.59	4.51	2.62	4.43	3.56	4.29	5	2.09
C1QTNF1	2.64	0	0.97	0.98	0	4.7	0	0.47	1.02	1.01	0
SPHK2	2.64	1.59	2.45	1.93	1.47	2.46	1.7	2.02	2.26	2.13	1.31
PITPNM2	2.63	0	2.59	0.19	0	0	0	0	0	0	0
ATIC	2.63	0.93	3.81	0.64	0.64	1.13	0	0.62	1.54	1.09	0.17
RNF145	2.63	0	0	1.31	0	0	0.66	0	0	0	0.51
IL3RA	2.63	1.04	1.21	0.44	0	1.42	0	0.51	1.4	1.59	0.67
TMEM184C	2.63	0	0	0.93	0	0	0	0	0	0	0
TMEM248	2.63	0	0	0	0	0	0	0	0	0	0.38
SEMA7A	2.62	1.15	0.56	0.63	0	1.84	0	0.28	1.5	1.52	0
SEMA4G	2.61	0.83	0.42	0	0	1.21	0	0.28	0.56	0.68	0.42
CCN4	2.61	1.71	1.51	1.2	0.56	4.39	0	0.87	1.49	2.05	0
ACO1	2.61	1.34	5	5	1.89	1.95	5	1.91	3.99	2.17	1.94
ADAMTS5	2.61	1.73	1.65	1.97	1.35	3.35	0.9	1.78	1.82	2.51	0.6
ALKBH5	2.59	1.18	2.86	0.95	0	2.05	2	1.07	1.38	4.67	0
RAB3GAP1	2.59	1.08	0.9	3.44	1.13	0.7	4.23	1.14	0.79	0.8	0
GLG1	2.55	3.47	1.06	1.52	1.1	1.53	5	1.16	1.58	1.22	0.56
SOCS3	2.54	2.28	3.2	2.18	1.67	2.68	1.26	1.84	2.75	5	1.72
RHBDD2	2.53	0	0	0.54	0	0.19	0.91	0	0	0	0
TEX2	2.53	0	0.19	0.52	0	0	0	0	0	0.91	0
NF1	2.53	2.29	3.66	1.61	1.51	2.09	1.38	1.49	2.24	4.62	1.32
RGD1305807	2.53	0	0	0.47	0	0	0	0	0	0	0
MROH8	2.53	0	0	0	0	0	0	0	0.28	1.74	0
MAPRE3	2.51	4.52	3.38	1.12	1.43	1.3	1.64	1.29	1.33	2.83	0.57
KPNA3	2.49	2.02	3.57	1.61	1.47	1.5	1.33	1.2	1.62	3.34	0.85
VPS13A	2.49	1.76	2.1	2.03	1.47	1.5	1.38	1.4	1.41	0.9	1.09
SEMA3F	2.48	1.68	0.92	0.92	0	2.45	0.19	0.56	0.87	1.47	0.28
HIST1H2BQ	2.47	2.57	2.21	1.92	1.63	2.42	1.5	1.67	2.11	4.21	1.16
SYVN1	2.47	0.52	1	1.87	0.69	0.8	0.87	0.99	0.95	0.99	0
SLC39A14	2.47	0.86	1.41	0.95	0.67	1.2	0.81	1.11	1.51	1.15	0
MDM2	2.46	2.47	3.2	2.12	1.75	2.33	1.47	2.09	2.62	4.11	1.27
SPCS2	2.44	0	0.24	1.33	0	0	0.14	0	0.14	0.14	0.43
IRAK1	2.44	1.82	3.66	1.59	2.01	2.36	1.15	1.77	1.98	3.86	0.96
PPARGC1A	2.44	2.27	5	2.42	1.32	2.44	1.25	2.17	5	5	2.54
NIPAL3	2.44	0	0	0.56	0	0	0	0	0	0	0
NIPBL	2.44	1	0.19	0.19	0	0	0	0	0	2.78	0
CKAP5	2.44	1.47	2.89	0.56	0	0	0	0	0.5	1.06	0
RNF152	2.44	0	1.69	0.92	0.9	0.38	0.74	4.23	0.82	1.21	0.65
MYORG	2.44	0	0.19	0.09	0	0	1.12	0	0.09	0.09	0.09
FRYL	2.44	0.57	1.09	0.28	0	0	0	0	0	0.7	0
LRRC38	2.44	0	0.51	0.81	0	1.8	0	0.19	0.59	0	0
MDFIC	2.44	0.57	1.8	0.09	0	0.63	0.09	0	0.78	0.69	0.09
GCK	2.43	1.7	5	2.18	0.78	2.36	1.14	1.39	5	5	2.24
TNFRSF11A	2.43	0	1.22	0	0	1.12	0	0.79	0.28	1.24	0.28
TMEM9	2.43	0	0	0	0.84	1.78	0	0.65	0	0	0
BMP7	2.43	2.35	2.27	1.58	1.32	2.98	1.77	1.74	2.75	2.57	1.23
POM121	2.42	1.06	0.81	3.09	0	1.5	0	0	0	5	0
XBP1	2.42	2.18	2.73	4.71	1.81	2.39	2.6	2.25	2.72	5	1.8
HLF	2.42	2.29	3.24	2.02	1.5	2.39	1.27	1.89	2.63	5	1.79
TMEM8A	2.42	0	0	0	0	1.41	0	0	0	0	0
CRELD1	2.42	0.61	0	0.65	0	1.65	1.06	0	0	0	0
SLC27A4	2.42	1.34	1.96	1.79	0.5	2.34	1.06	1.22	2.28	1.57	1.96
PINK1	2.41	2.36	2.89	2.54	2.21	2.37	1.87	3.01	4.2	2.56	2.94
UCP2	2.41	1.91	2.96	2.31	1.06	2.34	1.08	1.87	5	3.02	2.95
MEGF9	2.4	0	0	0	0	0	0	0	0	0.68	0
PRDX1	2.4	1.84	5	1.86	0.95	2.22	0.93	1.47	5	5	5
GPAT4	2.39	0.78	1.55	2.87	0	1.25	1.15	0.76	1.71	1.2	1.43
MAST3	2.39	0.57	2.8	0	0	1.36	0	0	0	0	0
TMEM219	2.38	0	0.66	0	0	1.88	0	0	0	0	0
CLIC3	2.38	1.14	2.21	0.78	1.18	1.64	0.91	1	0.65	1.32	0
CEACAM18	2.36	0	0	0	0	1.66	0	0	0.47	0	0.56
MANSC1	2.36	0	0	0	0	0.66	0	0	0	0	1.78
SNAI2	2.36	2.93	1.94	1.63	1.37	2.2	1.1	1.57	1.91	4.53	0.89
TYK2	2.36	1.88	3.39	1.81	1.66	2.47	1.09	1.54	1.9	2.61	1.13
UBAP1	2.35	0.62	4.4	0	4.3	0.67	0.68	0.91	0	2.06	0
TMEM109	2.35	0	0	3.46	0	1.31	0	0	0.68	3	0
STRIP2	2.34	0.69	0.19	0.56	0	0	0	0	0	0.59	0.77
GDPD5	2.34	0.66	0	1.1	0	0.63	0	0	0	0	0
SMIM1	2.34	0	0.38	0	0	0	0	0	0	0	0
TMEM260	2.34	0	0	0	0	0	0.73	0	0	0.19	0.19
EPS15	2.33	1.9	2.77	1.55	2.48	1.58	1.9	2.06	1.32	3.08	0.55
CDKN1A	2.32	2.49	3.09	2.01	1.27	2.38	1.16	1.95	2.6	4.11	1.45
C1S	2.31	1.79	2.2	1.44	1.13	5	0.92	1.42	1.46	2.3	0.19
SOD2	2.31	2.19	2.55	2.13	1.09	2.19	0.83	1.89	5	2.78	1.91
CPT1A	2.3	1.69	3	2.44	0.85	2.45	1.31	1.57	5	2.87	4.03
DIABLO	2.3	2.04	3.11	2.06	1.33	2.03	1.11	1.9	3.94	2.47	1.04
SC5D	2.3	0.94	0.8	3.63	0	1.08	1.04	1.15	1.41	1.2	0.97
PGK1	2.29	2.43	5	1.96	1.68	4.46	1.4	1.9	2.37	2.6	1.59
STX6	2.27	1.72	4.02	1.76	5	1.38	5	2.03	1.58	3.22	0.47
TMEM18	2.25	0	0	0	0	1.3	0	0	0.53	4.23	0
RNF150	2.25	0	0	0.56	0	0	0	0	0	0	0
SMPD4	2.25	0	0	0.72	0	0.62	0	0	0.51	0	0.56
MAP3K5	2.25	2	2.94	2.92	1.41	2.26	1.91	1.81	2.95	2.72	2.02
SIRT3	2.24	2.11	3.06	2.23	1.19	2.21	0.93	2.08	3.28	2.73	2.05
PARL	2.24	1.36	2.45	1.92	1.23	1.06	1.03	1.92	5	5	1.81
MAPK14	2.24	4.43	5	1.95	1.43	2.23	1.42	1.72	4.45	5	1.42
CLEC4A3	2.23	0	0.66	0.38	0	0.51	0	0	0.38	0.57	0.31
CREBBP	2.23	2.04	2.18	1.87	1.23	2.07	1.26	1.56	2.16	5	1.55
GCLC	2.23	1.93	4.62	2.07	0.74	2.23	0.52	1.55	4.61	3.11	1.95
IRF1	2.21	1.9	2.27	1.89	1.85	2.43	1.1	1.85	2.14	5	1.45
ANKRD17	2.2	0	2.45	0.38	0	1.17	0	0	0.52	0.86	0
MAF	2.2	1.4	2.35	1.19	0.78	2.11	0	1.16	1.49	5	1.27
MAVS	2.2	1.64	3.1	2.22	2.34	2.27	1.63	1.97	4.59	2.73	4.41
TMEM140	2.2	0	0	0.56	0	0.66	0	0	0	0	0
DUSP1	2.2	2.14	3.67	1.89	1.35	2.26	0.81	1.57	2.22	5	1.43
AKT3	2.19	1.92	4.75	1.53	1.39	1.94	1.04	1.49	1.88	4.63	0.75
TCAF1	2.19	0	1.45	0	0	0	0	0	0.52	1.45	0.38
WNT2B	2.18	1.94	1.62	0.89	0	2.67	1.86	0.64	1.38	1.91	0
AKR1B1	2.18	1.89	5	1.97	0.92	5	0.73	5	2.8	2.33	2.2
CA12	2.18	0.81	0.96	0.38	0	2.92	0	0	1	1.08	0.5
SCARA3	2.17	0.65	1.4	1.09	0	0.98	0	0.65	0.78	1.92	0.28
HIPK3	2.16	1	1.9	0.93	0	1.38	0	0.54	1.57	4.52	0
SLC25A14	2.16	0	0.82	0	0	0.38	0	0	1.61	0.92	0.8
HES1	2.16	1.78	2.6	1.29	0.73	1.72	0.79	1.02	1.49	5	0.82
CDK6	2.16	2.35	2.92	2.04	1.22	2.28	1.07	1.66	2.47	3.38	1.13
DHRS3	2.15	0.8	0.84	0.59	0	1.06	0.23	0.19	0.95	1.44	1.54
SMAD6	2.15	1.91	2.64	1.35	0.89	2.2	0.83	1.21	1.91	3.37	0.66
RNF144B	2.15	0	0.19	0	0	0	0	0	0.71	2.44	0.19
RALGAPB	2.14	0	1.7	0	0	0	0	0	0.23	0.38	0.77
WNT4	2.13	2.04	1.66	1.41	1.34	4.64	5	1.14	1.69	2.46	0.51
GLRX	2.13	1.78	5	2.07	1.01	2.24	1.23	1.47	5	5	1.9
MIGA2	2.13	0	1.09	1.56	0.94	0.79	0.57	0.67	1.28	0	1.21
ALDH2	2.13	2.02	3.17	1.93	0.95	2.01	0.74	1.58	5	2.29	1.76
ARHGAP35	2.12	2.32	3.29	0.91	1.07	1.56	0.89	0	0.76	3.1	0
GGCX	2.1	0.84	0.92	3.68	0	1.57	0.86	0	1.42	2.27	1.26
THBS2	2.1	1.98	1.8	1.32	0.81	3.35	0.84	1.2	1.52	2.21	0.7
SCARA5	2.1	0.9	2.02	0.74	1.44	1.34	0	1.32	1.55	1.8	0.47
DENND1A	2.09	0.51	1.45	0	1.18	0.83	0	0	0.83	2.41	0
PRDX6	2.08	1.93	4.71	1.9	0.97	2.01	1.75	3.67	3.91	4.51	1.53
RNF43	2.08	1.14	1.77	1.53	0.79	1.86	1.3	1.34	1.02	1.92	0.28
ACACA	2.08	1.67	4.74	2.08	0.88	2.82	1.39	1.45	4.11	2.74	2.68
ARNTL	2.08	1.94	2.16	1.87	1.02	2.21	0.8	1.6	2.48	5	1.89
TMEM164	2.08	0	0	0	0	0	0	0	0	0	0
PMAIP1	2.08	1.94	4.61	2.18	1.25	1.91	1.28	1.89	5	4.64	1.19
DROSHA	2.07	2.1	2.84	1.76	1.9	2.34	1.14	1.6	2.44	4.18	0.99
FLNB	2.07	1.89	2.66	0.75	0.79	1.17	0.58	0.99	1.54	2.57	0
PIGA	2.07	1.05	1.46	1.2	1.72	1.47	1.07	1.34	1.05	1.95	0.47
GDF15	2.07	2.01	1.87	1.76	1.14	5	0.94	1.54	2.16	4.43	1.09
SLC35D1	2.06	0	0	1.6	0	0	0.57	0.45	0	0	0
RPN2	2.06	0.79	1.79	5	0.84	0.28	1.45	0.58	2.17	2.43	0
DNAJC18	2.06	0	1.11	0.62	0	0	0	0	0	2.23	0
HNMT	2.06	1.17	5	0.85	0	1.55	0	0.71	1.63	2.05	0.33
BCKDHA	2.06	2.08	2.78	1.65	1.58	1.99	1.07	1.63	5	2.56	2.11
VPS13D	2.05	0.68	1.76	1.65	1.37	0	1.2	1.34	1.46	1.25	1.75
DAAM1	2.05	2.06	3.12	0.87	0.76	1.2	0	0	1.48	1.85	0.47
APLP2	2.04	1.63	1.4	1.35	1.73	1.86	1.67	1.59	1.24	4.3	0
OBSL1	2.04	4.28	1.08	1.04	0	0	4.23	0.59	0.84	1.83	0
SHISA2	2.04	0.56	0	0.92	0	3.23	0.95	0	0	0	0
S100A4	2.04	2.4	3.62	1.58	1.2	4.29	0.87	1.43	1.78	4.52	0.63
PDGFA	2.04	2.13	1.56	1.25	1.13	5	0.68	1.32	1.58	3.44	0.72
PFKP	2.04	1.57	4.71	0.97	0	1.39	0	0.99	1.91	2.59	0.86
TRAF3	2.03	1.56	3.84	1.64	2.09	1.97	1.21	1.74	1.85	3.92	0.8
SERPINH1	2.03	2.08	1.72	5	1.29	3.99	1.78	1.46	1.67	2	0.94
CGN	2.03	2.28	2.91	0.96	1.16	1.73	0.52	0.98	1.21	3.11	0
GANAB	2.03	1.4	1.32	2.3	0.53	0.85	0.61	1.97	0.87	1.05	0
MICU1	2.03	1.25	3.55	2	0.81	1.41	0.88	1.15	4.54	2.34	0.8
VEGFB	2.03	1.96	1.57	1.42	1.16	4.76	0.74	1.23	2.03	2.11	1.06
HSPA9	2.03	2.09	3.19	2.53	1.49	1.81	1.47	1.9	5	3.98	1.55
ALDH3A1	2.03	2.05	5	1.87	1.01	2.07	0.79	1.46	2.7	3.19	1.99
DGAT2	2.02	1.39	3.66	4.53	1.01	2.34	1.73	1.63	3.63	2.32	2.76
HTRA2	2.02	1.56	2.56	1.82	1.07	1.89	1.04	1.61	3.3	2.38	1.1
FOSB	2.02	1.96	1.78	1.43	0.77	2.07	0.7	1.1	1.94	5	0.78
PFKFB3	2.01	1.63	4.14	1.5	0.72	1.92	0	1.35	2.69	3.53	1.38
ATG16L1	2.01	1.95	3.16	2.22	2.27	1.97	1.96	2.75	2.21	3.52	1.67
CPPED1	2	0	2.9	0.57	0	0.58	0	0	0.38	1.5	0
ANGPTL4	2	1.83	1.83	1.78	0.9	4.71	1	1.74	2.17	2.2	2.51
KLHL7	2	0	3.62	0	0	0	0	0	0	3.23	0
CC2D1A	2	3.31	3.11	0	0.97	0	0	0	2.44	5	0
PDS5A	2	0	1.22	0.56	0	0	0.28	0	0.33	3.48	0.33
CDK1	2	4.48	3.98	1.76	1.22	1.96	1.46	1.58	3.32	5	1.95
ZGPAT	2	0.6	0.28	0	0	1.41	0	0	0.28	4.13	0.47
EMC1	2	0	1.01	2.33	0	0.28	0.7	0	0.85	0.82	0
LMAN1	2	1.71	2.21	5	1.99	1.66	5	1.74	1.35	1.56	0.42
CEBPB	1.99	1.85	1.97	1.83	1.17	2.16	1.02	1.58	2.14	5	1.67
RAPSN	1.99	1.74	2.91	1.19	0.68	1.84	0.55	0.73	1.27	1.44	0
PTPRJ	1.98	0.95	1.39	0.79	0.96	1.3	0	0.82	1.2	2.46	0
PRRG1	1.98	0	1.5	0.63	0	0	0.53	0	0.63	0.28	0.5
LRTM2	1.98	0	1.08	0.33	0	0.38	0	0	0.8	0.28	0.48
HERC2	1.97	0	2.33	0	0.59	0	0	0	0	1.69	0
ODC1	1.97	2.12	4.64	1.57	0.81	2.1	1.05	1.54	2.17	3.04	1.47
SMIM19	1.97	0	0.28	0	0	0	0	0	0.38	0.28	0.44
PDCD4	1.97	1.96	4.48	1.57	1.69	2.34	0.65	1.58	2.07	4.68	1.15
RPS6KA2	1.97	1.91	3.66	1.52	1.35	1.8	0.92	1.38	1.75	2.92	0.83
FABP3	1.97	2.16	5	1.74	0.9	4.39	0.85	1.16	2.53	3.85	2.13
LOC102548682	1.95	2.25	2.02	1.51	1.07	1.96	0.98	1.39	2.03	4.04	1.03
NFATC3	1.94	1.92	2.93	1.93	0.86	1.81	0.72	1.16	1.84	3.96	0
MMP23	1.94	1.19	0.79	5	0	4.35	0.27	0	0	1.03	0
AGO2	1.93	1.94	4.6	1.74	2.05	4.51	1.04	1.67	4.45	4.7	0.89
WNK1	1.93	1.61	4.29	1.13	1	1.75	0.91	1.4	1.35	3.02	0
EML4	1.93	1.66	2.12	0.85	0	1.84	0	0	1.62	2.49	0
PSMA7	1.92	1.18	3.07	0.77	0.77	1.27	0	1.16	0.88	4.53	0
TXK	1.92	1.57	3.09	1.28	0.67	2.38	0.19	0.83	1.95	2.05	0
EMD	1.91	5	1.74	2.15	0.94	1.22	0.91	0.85	1.68	5	0.47
CCN3	1.91	1.48	1.12	0.76	0	5	0.63	0.38	1.12	1.75	0
KDELR1	1.9	0	0.73	5	0.58	1.12	5	0.28	0	0	0
KIF5B	1.89	4.5	3.62	1.53	1.81	1.52	2.29	3.71	1.94	2.7	2
GCLM	1.89	1.8	2.74	1.82	0.67	2.01	0	1.44	3.19	2.96	2.18
TMEM252	1.89	0	0	0	0	1.88	0	0	0	0	0
HDAC5	1.89	1.93	1.91	1.68	0.93	1.67	1.06	1.01	1.78	3.07	0.9
ESRRA	1.88	3.07	1.98	1.79	0.77	3.08	0.53	1.58	2.85	5	2.27
TMTC3	1.88	0	0.38	1.48	0	0	0.83	0	0	0	0.37
FABP5	1.88	1.54	3.8	1.75	0.8	4.39	0.89	1.38	2.02	4.44	2.14
NCLN	1.88	0.75	0.75	4.27	0	0	0.6	0	0	0	0
JPH1	1.87	0.86	1.35	1.58	0	0.38	0	0	1.24	1.12	0.66
VOPP1	1.87	0	0	0.19	0.68	1.88	0	0.9	0.9	1.26	0.19
MTHFR	1.86	1.46	3.08	1.53	0.66	2.07	0.73	1.17	2.22	3.05	1.36
SEL1L	1.86	1.13	1.7	4.52	1.03	1.95	1.8	1.73	1.14	1.25	0.88
KALRN	1.86	5	2.8	0.95	1.17	1.31	1.17	0.68	1.81	2.14	0.41
TMEM130	1.86	0	0	0.38	0	2.25	0	0.28	0	0	0
SHANK2	1.85	1.81	1.38	0.78	1.14	1.57	0.92	1.02	1.16	1.45	0
GDF11	1.84	1.64	1.39	1.68	0.72	4.68	0	1.56	1.73	3.16	0.67
VAV3	1.84	1.81	2.74	0.78	1.02	1.39	0	0.88	2.91	1.59	0
DEPTOR	1.84	1.8	3.67	1.74	1.65	1.47	1.16	2.11	1.82	1.81	1.11
CDK4	1.84	1.89	2.59	1.46	0.71	2.05	0.77	1.21	2.15	5	1.28
LHB	1.83	1.15	0.95	0.94	0.55	5	0	0	1.02	2.68	0
IDH2	1.83	1.71	4.63	1.61	0.5	1.86	0.65	1.26	4.61	2.12	4.41
CDKN1C	1.82	1.93	2	1.34	0.61	1.94	0.68	0.94	1.8	3.49	0.87
LOXL2	1.82	1.86	2.58	4.3	0.87	4.42	0.76	1.03	1.48	4.38	1.2
STMN1	1.82	5	4.62	1.34	1.29	1.74	1.49	1.38	1.86	3.16	0.65
SLC27A3	1.82	0	0	1.82	0	0.89	0.19	0	0.72	0	0.28
SPRY1	1.82	1.29	3.21	1.22	0.76	1.83	0	0.59	1.67	1.99	0.38
IL20RA	1.82	0.7	0	0.19	0	2.09	0.19	0.19	0	1.08	0
GPT	1.82	1.48	3.62	1.35	0.61	5	0.64	1.14	2.41	2.59	1.14
TAGLN	1.82	3.99	3.48	1.39	0.71	2.12	0.67	0.93	1.62	2.77	0
YWHAZ	1.81	2.01	3.59	1.62	1.04	1.84	0.88	1.12	5	4.58	0.69
PDK1	1.81	1.46	1.99	1.56	0.71	1.8	0.64	1.26	5	2.03	1.28
CALM2	1.81	1.33	3.06	1.31	0	1.1	0	0	1.4	2.34	0
ARHGEF12	1.8	1.93	1.69	0.98	1.04	1.26	0.69	0.7	0.69	1.64	0
YY1	1.8	1.89	2.77	1.53	0.95	1.83	0.9	1.34	2.04	3.99	1.15
GLS	1.8	1.24	3.95	1.05	0.57	1.76	0.6	0.94	5	2.11	1.3
ERC1	1.79	4.38	4.49	0.84	1.24	1.31	3.54	0.78	0.96	3.35	0
CRY1	1.79	1.66	2.9	1.52	0.53	1.9	0	1.24	4.4	4.69	2.07
SMURF2	1.79	1.56	3.11	1.15	1.4	1.75	0.9	1.61	1.16	2.66	0.19
TYMS	1.79	1.77	4.27	1.4	1.03	2.03	0.59	1.36	5	5	1.09
NFATC2	1.79	1.58	2.76	1.44	0	1.69	0	0.84	1.57	3.86	0.77
QPCTL	1.78	0	0	0.38	0	0	2.62	0.28	0.28	0	0.72
B3GALT2	1.78	0	0.38	0.28	0	0	2.94	0	0.28	0.76	0
SORD	1.78	1.27	4.71	1.67	0	4.38	0	1.08	4.39	1.88	1.17
STAT5B	1.78	1.57	5	1.3	0.94	2.14	0.68	1.07	1.62	5	1.38
CUL1	1.78	1.9	3.4	1.71	1.32	1.57	1.19	1.68	1.7	3.08	0.68
TAB2	1.77	1.37	4.2	1.27	3.65	1.69	0.74	3.64	1.42	3.69	0
AP1B1	1.77	0.8	2.82	0	1.41	0.54	5	1.14	0	0.66	0
NR1D1	1.77	1.63	1.96	1.61	0.77	1.97	0.58	1.48	2.17	4.83	1.97
TLN2	1.77	1.88	3.28	0.78	0	1.38	0	0	1.57	1.35	0
PDE1B	1.76	1.11	4.7	0.97	0	1.14	0	0.71	1.72	2.05	0.47
ARSG	1.76	0.59	2	4.11	2	4.17	2.23	4.62	0	0	0.38
SULT1A1	1.76	1.54	5	1.47	0	1.82	1.03	1.1	1.79	1.97	1.11
SSR3	1.75	0	0	2.38	0	2.15	0.81	0	0.78	0.78	0.47
PFKFB2	1.75	1.36	4.17	1.3	0	1.56	0.58	0.91	2.18	3.68	1.34
SMARCA4	1.74	1.98	1.54	1.27	0.82	1.73	0.6	1.02	1.7	5	0.81
CTSS	1.74	1.61	3.08	1.47	1.7	2.26	0.87	2.39	1.7	2.59	0.57
PYCARD	1.74	1.3	3.91	1.27	1.25	2.02	0	1.6	2.03	2.57	0
CLOCK	1.73	1.6	4.52	5	0.68	1.88	0.6	1.12	2.06	5	1.67
ENTPD5	1.73	0	0.96	5	0	4.15	0.28	0	1.24	0.84	0.49
CREM	1.71	1.68	2.62	1.37	0	1.72	0.57	0.75	1.66	5	0
HNRNPA1	1.71	1.93	5	1.63	1.48	1.8	1.18	1.47	1.86	5	0
BATF3	1.71	0.94	1.38	1	1.44	2.07	0	1.32	1.05	4.74	0
HNRNPA2B1	1.71	1.85	4.39	1.47	1.98	4.4	1.03	1.55	1.68	5	0
UBA1	1.7	1.7	2.09	3	2.91	1.4	1.2	3.05	4.4	4.7	1.03
SERPINB1A	1.7	1.14	2.29	1.37	3.26	4.27	0.51	3.34	1.13	1.62	0.47
PRMT1	1.7	1.51	5	1.39	0.58	1.43	0.74	0.97	2.17	5	0.78
FSTL1	1.69	1.67	2.34	1.37	0.76	5	0.8	1.15	1.61	2.44	0.51
TOMM20	1.69	1.76	1.95	1.87	1.27	2.38	1.21	1.97	5	1.88	1.27
SLC25A17	1.69	0	1.01	1.34	0	0.28	0.99	0	1.58	0.7	3.32
POR	1.68	1.2	4.05	4	0.67	1.32	0	0.91	5	2.3	1.9
LOXL4	1.68	1.22	0.78	0.94	0.54	1.85	0	0	0.71	1.31	0
PREX1	1.68	1.77	2.74	0.98	1.1	1.03	0.92	1.06	1.16	3.02	0
HIST1H2AN	1.67	1.93	1.72	1.19	0.84	1.63	0.74	1.23	1.79	2.5	0.66
RAB11FIP1	1.67	1.24	0.97	0.62	3.72	0.87	1.32	1.17	0.52	1.14	0
BRD4	1.67	1.64	1.61	1.25	0.9	1.6	0.52	1.35	1.57	3.98	0.63
LOC100910554	1.67	1.92	1.72	1.18	0.83	1.62	0.72	1.22	1.78	2.49	0.64
NPM1	1.67	4.38	4.41	1.48	1.35	1.85	0.59	1.09	1.67	5	0.5
PLOD2	1.66	1.48	1.38	4.08	0	2.2	0.54	1.26	1.58	1.43	1.47
HDAC3	1.66	4.33	4.56	1.4	0.65	1.49	0	0.92	1.63	5	1.35
PLIN3	1.66	1.47	2.02	1.96	1.79	1.63	1.76	1.92	1.87	1.59	1.72
HACD3	1.66	0.61	1.46	0.97	0	0.73	0	0	1.45	1.44	1.75
RASA3	1.66	0.93	3.24	0	0	0.75	0	0	0	1.86	0.19
PDZD8	1.66	1.24	1.41	3.32	0.96	0.66	1.38	1.2	1.57	0.73	0.89
BPGM	1.65	1.32	3.15	1.58	0	1.34	0.67	1.08	2.53	2.14	1.32
RAB3IP	1.65	3.68	5	0.9	1.7	0.96	1.82	1.29	0.99	4.57	0
ZFP385A	1.65	0	0	0	0	0	0	0	0	2.81	0
CKM	1.65	1.99	2.97	1.53	0.66	3.55	0	0.99	2.12	2.64	1.34
PRTFDC1	1.65	1.63	3.31	1.05	0.72	1.79	0	0.88	1.55	2.7	1.8
SCX	1.65	2.07	0.96	0.58	0	1.88	0	0	0.92	3.8	0
BRAF	1.65	1.45	3.47	0.95	0.63	1.48	0	0.98	1.33	3.02	0
IPO7	1.64	1.29	2.99	1	0.99	0.75	0	0.97	1.06	2.61	0.28
AMACR	1.64	0.99	1.84	1.77	0	1.05	0	0.93	5	1.42	4.68
DHRS7	1.64	0.63	0	1.03	0	1.97	0	0	0.8	0.71	0
TARDBP	1.64	2	2.28	1.7	1.43	3.14	1.14	1.83	2.17	2.27	0.73
OSBP	1.64	1.34	3.11	1.85	1.92	1.15	2.18	1.7	1.46	2.34	2.2
SERP1	1.64	4.27	1.57	3.67	0.93	2.61	0.6	0.94	2.09	1.41	0.66
LATS2	1.63	1.96	3.29	0.88	0.82	1.46	0	0.82	1.54	3.51	0
GHDC	1.63	0	0	0	0	1.08	0.47	0.66	0	0	0
MANF	1.63	1.54	1.7	4.48	0.97	5	1.55	1.24	2.08	1.78	0
MAP2K6	1.63	1.66	3.41	1.42	0.62	1.69	0.78	1.23	1.9	2.81	0.54
CTCF	1.62	1.81	2.56	1.27	0.78	1.65	0.67	1.05	1.61	5	0.79
CA11	1.62	1.04	0	0.38	0	3.03	0.73	0	0	1.01	0
ANKRD1	1.62	2.07	4.49	1.46	0	1.43	0	0.84	1.45	4.55	0
PTBP1	1.62	1.82	2.7	1.32	0.86	1.65	0.62	1.03	1.64	5	2
CYTH4	1.62	0.52	2.69	0	0	0	0	0	1.13	1.83	1.17
MGAT5	1.62	1.14	0.94	2.29	0.79	3.76	4.65	0.96	0.98	1.27	0.33
SOX5	1.61	1.66	2.14	0.8	0	1.78	0.52	0	1.17	4.42	0
EGLN3	1.61	1.64	2.9	1.37	0.65	1.66	0	1.02	3.34	4.44	1.32
DPH1	1.61	0	1.27	0	0	1.06	0	0	0.38	1.45	0
HNRNPK	1.6	1.85	2.98	1.49	0.99	1.64	0.74	0.9	1.75	3.3	0
SEPTIN9	1.6	4.45	2.79	0.8	1.18	1.51	0.84	1.13	1.32	2.51	0
ATXN2	1.6	1.71	2.64	1.64	1.37	1.35	1.29	1.44	1.74	3.19	0
LOC100359916	1.6	3.74	5	1.49	0.99	1.62	0.76	0.9	5	5	0
BTG2	1.6	1.64	3.34	1.27	0.74	2.81	0	0.92	1.95	3.81	0.81
SH3GL1	1.6	3.52	1.13	0.9	3.57	0.84	0.84	0.87	0.66	0.89	0
THOP1	1.6	1.06	3.53	1.18	1.13	1.57	0.6	1.18	3.61	2.52	0
CHI3L1	1.6	1.7	1.52	4.22	1.06	5	0.67	1.33	1.38	1.88	0
LMO2	1.59	1.42	2.46	0.67	0.63	1.32	0	0.59	0.96	3.67	0
GPIHBP1	1.59	0.53	0.99	1.34	0	3.6	0.73	0.65	1.03	1.15	0
GADD45B	1.59	1.6	1.34	1.28	0.51	3.25	0	0.82	1.66	3.14	0.72
RABEP1	1.58	1.43	4.27	1	4.44	1.13	1.7	1.6	0.7	2.54	0
CLIP1	1.58	5	3.24	0.8	1.65	0.97	1.37	1.24	1.06	4.31	0
ACSL6	1.58	1.11	1.79	4.3	0	1.97	0.81	0.78	3.77	5	3.93
KMT2D	1.58	1.37	1.82	0.85	0	1.16	0	0	1.37	3.8	0
CDK9	1.58	1.72	2.02	1.07	0.81	1.62	0	0.98	1.59	5	0.77
HOPX	1.57	1.83	2.63	1.16	0.52	2.27	0.61	0.69	1.49	4.7	0
KIF5C	1.57	4.47	4.7	1.33	1.56	1.27	1.47	1.47	1.72	2.64	1.94
ST3GAL5	1.57	0.81	1.32	1.05	0.79	1.03	4.43	1.09	1.63	1.49	1.08
UBR5	1.57	1.51	5	1.18	1.16	1.47	1.11	1.31	1.26	4.62	0.59
PER3	1.57	1.39	2.67	1.33	0	1.65	0.59	0.85	1.72	4.74	1.21
RIC3	1.57	0	0.85	2.03	0.54	2.74	1.05	0.82	0.5	0.8	0
IRS3	1.57	0.57	3.21	1.34	0	1.21	0	0	0.9	3.21	0
HSF1	1.56	1.49	1.67	1.67	0.86	1.53	0.62	1.29	1.81	3.78	0.95
PLK2	1.56	4.36	3.38	1.17	0.94	1.42	0.74	1.28	1.57	4.13	0
ADARB1	1.56	1.03	1.45	0.51	0	1.15	0	0	1.22	5	0.28
RNASEL	1.56	1.14	2.74	1.63	1.88	1.89	1.19	1.23	2.25	2.83	1.07
PDE4A	1.56	1.24	5	1.13	0.68	0.78	0	0	1.45	5	0
PDLIM5	1.56	3.73	5	1.13	0.99	1.66	0.73	0.59	1.24	3.48	0
PSMC6	1.56	0.84	2.74	0.93	0	0.62	0	0	1.05	1.93	1.27
WNT9A	1.56	1.35	1.04	0.75	0	3.47	1.63	0.62	0.95	1.65	0
KIF1A	1.55	5	5	1.1	1.74	1.07	1.62	1.51	2.14	2.58	1.48
MT2A	1.54	1.54	1.76	1.41	0.95	3.32	0.81	1.42	1.99	4.4	0.79
NCOR1	1.54	1.49	1.5	1.3	0.76	1.5	0	1.17	1.86	3.93	1.63
KLF15	1.54	1.6	1.63	1.32	0.56	1.55	0	1.29	2.02	3.81	1.26
ARID1A	1.53	1.38	1.83	0.74	0	1.51	0	0.52	1.3	2.91	0.38
FZD3	1.53	1.6	1.09	0.56	0	1.56	0	0	0.95	1.64	0
KDM6B	1.53	1.61	1.95	1.02	0.7	2.61	0	0.96	1.98	2.86	1.07
ACADVL	1.52	1.3	2.14	1.46	0	1.59	0	0.97	5	2.13	2.4
SH3KBP1	1.52	5	3.22	1.01	1.67	1.09	0.95	1.25	0.78	2.46	0
WWP1	1.51	1.2	2.97	1.01	1.55	1.3	0.75	1.47	1.17	2.8	0
PDIA4	1.51	1.23	1.7	5	0.83	4.53	1.68	1.16	1.6	1.55	1.26
SDHD	1.51	1.01	1.44	1.11	0	1.6	0	0.28	4.75	1.67	1.02
DVL3	1.51	1.64	3.38	0.84	0.58	1.23	0	0	0.83	3.49	0
CYS1	1.51	1.18	1.2	0.88	0	1.49	0.77	0.52	0.69	3.24	0
ULK1	1.5	1.61	3.41	1.81	1.52	1.42	1.24	2.33	2.04	2.6	1.15
SRSF2	1.5	1.85	3.58	1.33	0.63	1.49	0.7	0.87	1.43	5	0.32
HDAC11	1.5	1.85	2.7	1.39	0.52	1.7	0	0.86	2.15	3.07	0.9
MACO1	1.5	0	0	4.15	0	0.98	0.49	0.6	0.38	4	0.38
KLC1	1.5	5	4.59	1.25	1.42	1.25	2.13	1.31	1.61	2.5	0.69
NPAS2	1.49	1.26	2.74	1.29	0	1.64	0	0.71	1.82	3.92	1.46
PRXL2A	1.49	1.4	1.53	1.35	0	4.15	0	0.19	1.45	1.85	0.63
ACTN2	1.49	2.16	3.16	1.46	0	1.26	0	0.66	1.96	2.68	0
VDAC3	1.49	1.57	3.17	5	0.74	1.32	0.67	1.1	5	2.14	0.95
LARGE1	1.48	1.05	0	0.66	0.54	1.71	2.76	0.38	0.91	0.87	0.47
CHKA	1.48	1.26	4.61	1.17	0.92	1.46	0.63	0.88	1.69	2.15	0.9
POLR2A	1.48	1.54	2.25	1.01	0.5	1.44	0	0.77	1.4	3.5	0.59
ITCH	1.48	1.25	2.9	1.13	1.37	1.43	0.77	1.56	1.29	2.69	0
CTNND1	1.47	1.44	2.52	0.68	0	0.96	0.69	0	0.84	2.72	0
CEP164	1.47	2.15	0.97	0	0.78	0.71	1.07	0	0	2.99	0.19
BCAT2	1.47	1.26	2.78	0.94	0.6	1.4	0	1.19	5	5	1.15
HYOU1	1.47	1.39	1.71	5	0.93	2.12	1.93	1.31	1.79	1.66	0.98
LOXL1	1.47	1.5	1.56	1.03	0	2.65	0	0.28	0.88	1.9	0
XRCC1	1.47	1.65	2.73	1.32	0	1.46	0	0.92	2.05	5	0.96
TPM2	1.46	5	2.76	1.16	0	1.47	0	0.57	1.43	2.39	0.28
PBXIP1	1.46	3.26	4.08	0.75	0	0	0.38	0	0.42	4.44	0
GAN	1.46	1.58	1.89	0.78	0	0.53	0	1.08	1.15	1.2	0.62
ERP29	1.46	1.45	1.44	5	0.81	3.1	1.58	1	1.63	1.18	0
GYS1	1.45	1.3	4.49	1.09	0	1.51	0	0.99	1.9	2.81	1.24
LTA4H	1.45	1.02	4.29	0.97	0.68	1.52	0.65	1.03	1.43	5	0.71
GRK4	1.45	0.28	5	0	0.8	0.94	0	0	0.19	1.36	0
TPPP3	1.45	3.56	1.69	0	0	0.55	0	0	0.58	1.6	0
CCNC	1.45	1.21	2.11	0.79	0	1.09	0.67	0.3	2.94	5	0.69
DARS	1.45	1.16	4.18	0.92	1.1	1.45	0	1.43	0.86	2.51	0.28
CPEB1	1.45	5	2.3	1.16	0.69	1.29	0.61	0.76	1.32	4.55	0
USP8	1.45	1.1	3.06	1.29	1.97	0.99	1.42	2.07	1.59	2.91	0.71
MYH4	1.45	3.93	1.09	1.11	0	1.22	0	0.7	1.62	1.67	0
APEX1	1.44	2.79	2.59	3.5	0	1.31	0	1	5	5	0.61
CSTB	1.44	1.45	4.41	1.19	1.53	4.39	0.9	2.2	1.47	4.48	0
COL6A6	1.44	0.96	0	1.88	0	1.37	0.74	0	0	0.66	0
PFKL	1.44	1.39	5	1.02	0	1.47	0	0.8	1.95	2.5	1.09
ASPH	1.44	1.11	1.44	1.62	0	1.47	0	0	1.26	1.52	0.47
NFIL3	1.44	1.19	1.41	1.06	0.75	1.73	0.53	0.93	1.52	4.78	1.05
PIM2	1.44	1.1	3.13	0.8	0.51	1.72	0	1.01	1.26	2.29	0.77
MVP	1.43	4.35	3.13	1.08	1.6	1.74	0.55	1.31	1.43	4.47	0
CENPE	1.43	2.29	3.23	0.84	0	1.07	0.83	0	1.26	1.89	0.73
EOGT	1.43	0.54	0.79	3.55	0	1.88	0.94	0.4	1.01	0.78	0
SHMT2	1.43	1.2	2.9	1.22	0.61	1.58	0.58	1.15	3.71	1.72	1.47
KLF9	1.43	1.38	1.34	1.19	0.61	1.32	0	0.54	1.51	4.76	1.03
USP2	1.43	5	2.5	1.16	1.04	1.1	0.61	1.44	1.29	5	0.63
KIF3B	1.43	2.1	3.17	0.9	1.29	1.03	1.09	0.95	1.11	3	0
PIAS3	1.43	1.11	2.33	0.88	0.59	1.36	0	0.71	1.15	5	0
PGAM1	1.42	1.68	4.35	1.43	0	1.39	0.51	0.82	2.04	5	0.57
ARHGEF10	1.42	1.3	1.82	0.77	0.86	0.59	0.6	0.62	0.71	1.53	0.38
CFL2	1.42	2.1	1.19	1	0.54	1.15	0	0.55	1.45	1.34	0.63
TMEM60	1.41	0	0	0.47	0	1.52	0	0	0.74	0	0
FKBP4	1.41	3.65	5	1.41	0.84	1.29	0.54	0.92	3.66	4.58	0.56
PHLPP2	1.41	1.12	2.46	1	0.8	1.17	0	0.81	1.19	2.88	0
ABHD2	1.41	0	0.62	0.98	0	2.69	0	0.33	0.09	0.86	0.3
PER2	1.41	1.31	3.46	0.84	0	1.48	0	0.57	1.51	5	0.56
CHMP2B	1.41	1.58	2.45	1.25	2.39	1.75	1.26	2.18	1.5	2.22	0.75
GNAT2	1.41	1.34	3.15	0.74	0	1.09	0.71	0	1.17	1.6	0.33
LIMK2	1.4	4.41	4.52	0	0	1.17	4	0.67	0.81	5	0
GPC6	1.4	1.2	0.82	0.76	0	1.33	0	0	0.51	1.12	0
SEC24D	1.4	0.66	2.73	1.93	0.73	1.11	1.89	0.92	0.09	1.99	0.09
TERF2IP	1.4	1.45	2.28	0.8	0.69	1.18	0	0.81	1.18	4.67	0
CBR3	1.4	0.98	4.36	1.08	0.66	0.91	1.15	0	2.39	1.34	0.74
RHOT2	1.4	1.9	1.67	1.67	0.84	1.29	0.6	1.32	4.49	1.45	2.31
RDH10	1.39	1.01	1.59	3.57	0	2.01	1.36	0.38	1.65	1.71	1.52
THRA	1.39	1.35	5	1.12	0	1.36	0	0.68	5	5	1.46
GGPS1	1.39	1.11	3.89	1.33	0	1.4	1.03	0.59	1.38	3.52	1.52
GOT1	1.39	1.13	5	1.02	0	1.89	0	5	2.25	2.35	2.67
ATRX	1.39	1.5	1.22	0.65	0.68	1.36	0.62	0.68	1.2	2.19	0
BAAT	1.39	0.84	5	1.84	0	1.26	0.52	0.82	2.08	1.57	5
NEDD9	1.38	1.58	3.29	0.76	0.66	1.3	0.38	0.66	0.9	2.45	0
CYFIP2	1.38	1.43	1.68	0	0	0.71	0.78	0.57	1.31	2.1	0.28
GULP1	1.38	1.39	2.09	1.09	0.99	1.8	0.51	1.26	1.5	1.99	0
ARHGAP18	1.38	1.71	1.23	0	0	0.75	0.71	0.57	0.66	2.98	0
LDLRAD4	1.38	0	1.41	0.23	0	0.47	0	0	0.23	0.71	0.38
ZBTB46	1.38	0.71	2.17	0	0.9	1.53	0	0.95	0.58	3.46	0
ESYT2	1.38	0.69	1.7	1.4	0.72	0.28	0.77	0	1.38	1.31	0.27
DLAT	1.38	1.37	1.44	1.1	0	1.35	0	0.7	5	1.52	1.1
PSMB9	1.38	1.14	5	1.69	0.64	1.54	0	1.05	1.12	4.12	0
ENC1	1.37	0.95	2.58	0.81	0	0.94	0.56	0	1.95	1.79	0.56
SESN1	1.37	1.17	2.84	1.49	1.26	1.6	0.51	1.77	1.86	2.54	1.05
DYNLT1	1.37	4.59	3.07	0.62	1.26	1.67	3.61	1.01	2.53	1.29	0
SLC25A10	1.37	0.54	2.12	1.19	0	1.9	0.38	0	4.54	2.89	1.63
NDRG2	1.37	1.54	2.24	0.98	0	1.22	0.51	0.84	1.26	4.61	0
SMARCA5	1.37	1.05	1.56	0	0	0.92	0	0	1.47	3.51	0
UBQLN2	1.37	1.77	3.25	1.79	1.75	1.46	1.42	1.94	1.85	2.69	0.65
MEST	1.36	1.27	1.17	4.14	0	1.42	0.69	0.78	1.28	1.61	0.8
EXT1	1.36	1.23	0.7	1.63	0	2.05	2.57	1.19	0.73	1.14	0
BHLHE40	1.36	1.25	1.16	0.87	0	1.4	0	0.76	1.46	5	0.67
PIGS	1.36	0	0	4.28	0	0	0	0	0	0	0
CIRBP	1.35	1.25	2.21	1.35	0.72	1.73	0	0.97	1.67	5	0
SOSTDC1	1.35	1.23	0.88	0.71	0	4.72	0	0.57	0.97	1.49	0
ARPC3	1.35	1.83	2.94	0	1.08	0.88	0	0.52	1.22	2.03	0
MBNL1	1.35	1.5	1.64	0.99	0	1.39	0	0.67	1.7	2.45	0.38
HIPK2	1.35	1.57	2.06	1.24	0.76	1.39	0.59	1.03	2.27	2.79	0
PEA15	1.35	1.54	2.84	0.88	0.89	1.15	0.53	0.81	1.38	2.97	0
MINDY3	1.34	0	1.69	0.66	0	0	0	0	0	1.69	0
KLK4	1.34	1.29	1.3	1.14	0.87	3.35	0.71	1.01	0.88	1.54	0.27
BTRC	1.34	1.35	2.71	0.69	0.53	1.16	0	0.87	0.95	2.61	0.38
GSTO1	1.34	1.45	5	1.31	0	1.42	0	0.95	1.84	5	0.96
ERP44	1.33	1.09	1.51	3.62	0.84	2.01	1.56	1.28	1.47	1.12	0.75
NUP98	1.33	1.71	2.51	1.22	1.01	0.9	0.85	0.95	1.17	5	0
BHMT	1.32	1.11	5	1.44	0	4.33	0.59	0.74	2.14	5	1.36
ACADL	1.32	1.33	1.63	1.39	0	1.54	0	0.74	5	1.62	2.19
MSI1	1.31	1.75	2.39	0.61	0	1.32	0	0	0.96	4.74	0.32
EPDR1	1.31	0	0	0	0	4.17	0	4.17	0	0.75	0
HNRNPD	1.31	1.54	5	1.2	0.61	1.83	0	0.9	1.41	5	0
TBC1D14	1.31	0	2.87	0	4.28	0.83	3.33	1.03	0.47	1.66	0
AHI1	1.31	4.31	1.72	0	0.65	0.9	0.77	0.59	1.18	2.8	0
FUS	1.31	1.56	2.59	1.15	0.97	1.43	0.65	1.1	1.59	3.63	0
GGA2	1.31	1.13	2.68	0.69	1.9	0	1.95	1.53	0	1.85	0
ACTG2	1.31	5	3.13	0.64	0	1.21	0	0	1.07	1.44	0
APLN	1.31	0.84	0.85	0.82	0	5	0	0	1.37	1.45	0
TNNC1	1.3	2.28	3.06	1.4	0	0.99	0	0	1.08	2.39	0
OAS2	1.3	1.11	3.61	1.09	1.28	1.49	0.7	1.05	1.01	3.65	0
CYP39A1	1.3	0	0.81	2.57	0	1.05	0.37	0.53	1.21	1.15	1.64
DPP8	1.3	0	2.61	0.77	0.57	1.55	0	0.92	1.19	1.89	0.28
TNS1	1.3	1.5	3.05	0	0	0.84	0	0	0.74	2.77	0
DPP9	1.3	0.79	1.73	0.8	0.63	1.34	0	0.86	0.99	1.25	0
GTF2I	1.29	1.2	2.18	0.92	0	1.18	0	0	0.88	5	0
KDM5C	1.29	1.1	1.46	0	0	0.73	0	0	1.52	3.35	0
STIP1	1.29	1.54	2.82	1.39	1.04	1.4	0.62	1.06	1.45	4.05	0
DDB1	1.29	1.58	2.72	1.26	0.9	1.5	0.78	1.17	1.46	4.56	0.95
ZC3H12A	1.29	4.22	2.52	4.24	0.77	1.53	0	0.94	1.17	4.65	0
ARPC1B	1.29	4.37	2.94	0	0	0.77	0.7	0	0.88	3.85	0
HDGF	1.29	1.49	2.71	0.85	0.52	4.3	0	0.68	1.7	4.55	0
P4HA1	1.29	1.55	0.89	4.27	0.93	1.57	0.78	0.7	1.26	1.51	0
RND1	1.29	1.65	2.9	0.73	0.89	2.85	0.57	0	0.67	1.28	0
DAZL	1.28	1.67	2.05	0.55	0	1.5	0	0	1.1	3.84	0
RDH11	1.28	0	1.83	1.29	0	1.17	0.71	0.58	0.88	1.64	0.47
HSPH1	1.28	2.95	4.35	1.7	0.92	1.37	0	0.91	1.7	3.97	0
PABPC1	1.28	1.61	4.61	1.39	0.78	1.14	0.82	0.89	1.43	4.76	0
KMT2A	1.28	1.05	0.83	0.59	0	1.09	0	0	1.01	3.74	0
BDH1	1.28	1.16	1.71	1.28	0	1.21	0.52	0	5	2.48	1.62
EIF2S3Y	1.27	1.55	2.61	0.88	0	1.29	0	0	1.48	2.61	0.19
KIF1B	1.27	4.38	3.36	0.99	0.6	0.72	0	0.91	5	2.78	0.68
NCOA2	1.27	5	1.21	5	0	1.19	5	0	1.34	5	0.97
WBP1L	1.27	0	0.28	0.28	0	1.13	0	0.28	1.1	0.28	0
PPP1R1A	1.27	1.18	2.11	1.73	0	5	0	0	0.99	2.77	0
DNAJC3	1.27	1.15	4.34	5	0.62	2.47	1.95	1.07	1.8	1.66	1.08
DMPK	1.27	1.25	2.2	1.09	0.52	2.02	0	0.77	0.93	1.52	0.75
DOCK6	1.27	1.14	2.65	0.6	0	0.67	0	0	0.94	1.96	0.33
WIPI2	1.27	1.37	4.61	1.73	1.89	0.97	1.67	2.15	1.54	3.54	1.1
MICALL1	1.27	1.44	2.7	0.75	5	0.56	1.2	1.31	0	3.33	0
KIF13B	1.27	1.72	3.21	0	1.35	0.79	1.1	0.94	0	2.51	0.86
SLC25A37	1.26	0.83	2.59	1.04	1.44	1.48	0	1.28	4.41	2.3	1.2
ESRRG	1.26	1.31	1.07	1.01	0	1.35	0	0	1.66	4.47	1.17
SYMPK	1.26	1.43	1.65	0	0	0.94	0	0	0	2.76	0
OXSR1	1.26	1.06	3.05	0	0	1.07	0.53	0.59	0.71	2.32	0
SAT1	1.26	1.03	3.34	1.05	0.66	1.68	0	1.08	2.11	2.23	1.1
PMVK	1.26	0.74	2.21	0.96	0	1.14	0.96	0	2.29	1.96	3.27
EIF5A	1.26	1.86	2.64	3.45	0	1.09	0	0.98	1.5	4.45	0
BCO2	1.26	0.84	2.64	0.97	0	1.67	0	0	1.76	2.08	1.22
FMN1	1.26	1.66	1.14	0.84	0.55	0.89	0.64	0.65	0	0.76	0
PCK2	1.25	0.93	2.1	1.14	0	1.22	0	0	2.51	1.29	1.01
DYNC1H1	1.25	5	2.2	1.07	1.23	0.75	1.33	1.2	1.42	5	0.65
MTHFD1	1.25	0.94	4.09	0.78	0	1.22	0	0	3.12	1.52	1.2
MAPK6	1.25	4.29	3.39	0.97	0.53	1.43	0	0.69	1.25	4.51	0
STON2	1.25	0.87	3.89	0	1.16	0.65	0.63	0	0	3.31	0
HES6	1.25	1.41	1.74	0.53	0	0.97	0	0	1.62	3.62	1.03
PISD	1.25	0	2.12	1.42	0.87	0.78	0.8	1.03	4.63	1.13	1.08
SLC25A4	1.25	1.46	2.45	1.31	0	1.21	0	0.86	5	1.52	1.46
BEX2	1.24	0	1.24	0	0	1.5	0	0.56	0.95	5	0
KIF23	1.24	1.92	2.12	0	0.72	0.93	0.72	0.62	1.07	3.32	0
RPGR	1.24	1.63	2.45	1.06	0.73	0.96	1.09	0.79	1.13	1.32	0
NCOA3	1.24	1.31	2.31	0.83	0.65	1.08	5	0.62	1.24	5	0
NLK	1.23	1.32	2.09	1.28	0.78	1.48	0.9	0.77	1.06	4.48	0.38
NFIC	1.23	1.34	1.2	1.08	0.62	1.44	0	0.74	1.27	3.86	0.9
SEC24C	1.22	0.79	2.48	1.77	0.85	0.86	1.81	0.78	0	2.63	0
UROD	1.22	0.62	5	0.92	0.72	1.48	0	1.07	1.77	2.36	0.68
CHUK	1.22	1.13	2.71	0.87	0.57	1.31	0.89	0.62	1.87	2.8	0.89
ATRAID	1.22	0	0.75	0.5	0	2.16	0	1.37	0.09	0.09	0
GALK1	1.22	1.08	2.19	0.77	0	1.16	0.73	0	0.9	3.1	0
MYL9	1.22	4.42	2.61	0.71	0	1.36	0	0	2.19	2.06	0
HYDIN	1.22	1.57	1.88	0	0	0.5	0	0	0.38	1.3	0.38
TP73	1.21	1.47	2.37	0.92	0.74	1.5	0	0.95	1.46	3.32	0.76
NFKBIZ	1.21	0.83	2.31	0.81	0	1.57	0.19	0.81	0.99	2.99	0
ARHGEF11	1.2	1.49	2.66	0	0	0.75	0	0	1.49	1.94	0.52
TST	1.2	1.07	3.11	1.29	0.69	1.19	0	0.75	5	1.64	0.83
MED16	1.2	0	1.59	0	0	0	0	0	0.54	2.55	0
YARS2	1.2	1.12	3.45	0.81	0	1.08	0	0	4.32	2.87	0
RAP2A	1.2	1.13	3.13	0.7	0.83	0.89	0	0	1.44	1.69	0
PEF1	1.2	1.12	2.33	3.45	1.07	1.11	1.05	0.63	0.67	2.47	0
NUCB1	1.2	1.04	1.1	5	5	5	5	0	0.7	5	0
SUOX	1.2	0	5	0.98	0	1.07	0	0.63	5	1.29	1.03
CRAT	1.19	0.73	2.27	5	0	1.29	0	0.51	4.65	2.05	4.62
MPRIP	1.19	5	2.84	0	0	0.91	0	0	0	3.29	0
IFT81	1.19	4.31	1.85	0	0	0.63	0.58	0	0	2.47	0
ARFGEF2	1.18	5	2.89	0	4.15	0.61	5	0.65	0	1.94	0
GLIS3	1.18	0.88	2.3	1.15	0	1.07	0	0	1.19	3.57	0
BBS7	1.18	1.48	2.65	0	0.84	0	0.53	0.65	0	2.02	0
RGD1563354	1.18	0	1.59	0	0	0	0	0	0	1.55	0
GPRASP1	1.18	0.8	3.25	0	0.83	0.91	0	1.16	0	5	0
STX18	1.18	0.6	2.66	4.34	1.04	0	3.58	0.65	0.84	0	1.13
NOMO1	1.17	0	0	0.38	0	0.98	0.57	0.22	0	0	0.47
PDZD2	1.17	0.88	3.15	5	0	5	0	0	0	5	0
CHD4	1.17	1.39	1.15	0.74	0	1.2	0	0.67	1.6	3.79	0
NPLOC4	1.17	1.14	5	4.38	1.13	1.94	1.38	1.38	1.53	5	0.41
CREB3L1	1.17	1.08	1.27	5	0	1.23	1.71	0.8	1.16	5	0.6
HMGCL	1.17	0.72	1.6	1.05	0	1.07	0	0.55	5	1.18	4.33
PAFAH1B1	1.17	5	5	0	0	1.53	0	0.55	0.84	5	0
UFC1	1.17	0.9	2.65	1.1	0	0.86	0.57	0.78	0.72	2.11	0.52
DNAJB1	1.16	1.16	2.44	1.43	1	1.3	0	1.15	1.55	3.1	0.6
TKFC	1.16	1.19	5	0.41	0.8	1.51	0	0.56	1.55	1.75	0.52
SOX13	1.16	0.88	1.5	0	0	0.8	0	0	0	3.24	0
BHLHE41	1.16	1.06	1.15	1	0	1.2	0	0.65	1.28	1.91	0.86
MAP4K3	1.16	0.93	3.26	0.75	1.18	0.98	0.68	1.4	1.06	2.05	0.7
PRSS16	1.16	0	0	0	0	1.78	0.38	1.29	0	0.97	0
MAPK4	1.15	1.34	2.32	0.92	0.72	1.17	0.87	0.81	1.42	4.48	0
CYC1	1.15	1.01	2.33	1.06	0	1.05	0	0	3.74	1.56	1.71
RBP2	1.15	0.82	5	0.97	0	1.73	0	0	0.78	3.95	1.25
LFNG	1.15	1.03	0	0.28	0	1.87	4.04	0.66	0	1.27	0
ACBD3	1.15	0.92	2.39	1.5	1.13	0.66	5	0.8	3.55	2.58	0
TIAM2	1.15	1.37	2.94	0	0.61	0.7	0	0	0	3.02	0
HPS3	1.15	0.66	1.97	0	1.46	0	1.44	1.58	0.38	0.94	0
USP5	1.14	1.16	2.09	1.05	0.78	0.81	0	1.1	0.9	2.48	0.47
TRAK1	1.14	1.97	3.25	1.3	1.18	0.99	0.69	1.32	2.05	0.98	1.06
TIMELESS	1.14	1.13	1.78	1.34	0	1.09	0	0	1.5	5	0.52
FAR1	1.14	0.69	2.26	1.3	0	0.85	0.67	0.54	1.73	1.5	4.59
TPP1	1.14	1.2	1.13	1.37	4.27	2.42	4.2	4.55	1.33	1.4	0
MAP4	1.14	4.42	2.11	0.79	0	1.13	0.68	0	1.1	3.19	0
TUBB6	1.14	1.95	3.15	0.96	0	1.34	0.66	0.81	1.21	2.12	0.66
RDH12	1.14	0.81	1.07	1.83	0.58	2.29	0.32	0.84	1.07	1.19	0.9
AKAP11	1.13	1.39	1.98	1.09	0.77	0.69	0.76	0.51	1.4	2.52	5
IQGAP3	1.13	1.23	1.64	0	0	0	0	0	0.88	1.96	0.28
OAS3	1.13	0.94	3.5	0.86	0.87	1.36	0	0	0.92	3.59	0
UFD1	1.13	1.14	3.7	4.39	1.02	0.92	1.42	1.27	1.2	3.5	0
SAMD4A	1.13	0.86	1.64	0	0	1.21	0	0	0.56	2.7	0
MAGEH1	1.13	0	0.47	0.38	0	0	0	0	0.47	3.82	0.28
RREB1	1.13	1.01	2.21	0.87	0	1.13	0	0.73	0.92	3.58	0
NCOA1	1.13	1.15	2.4	0.86	0	1.03	0	0	1.25	3.39	1.03
SAE1	1.13	1.28	2.54	1.04	0	0.91	0	0.91	1.97	4.56	0
WRN	1.13	1.56	2.41	0.82	0	1.3	0	0.73	1.69	3.79	0.77
MCM7	1.13	1.45	0.98	0.89	0	1.07	0.66	0.64	1.03	3.69	0
FIP1L1	1.13	0	1.94	0	0	0.5	0	0	0	4.64	0
CRIP1	1.12	1.22	3.24	0.82	0	0.95	0.81	0.62	0.88	3.35	0
ARL8B	1.12	4.31	4.03	0.93	3.77	1.13	1.18	4.38	1.21	1.96	0
KIFC3	1.12	1.87	2.67	0.5	0.95	0.66	1.07	0.74	2.27	2.22	0.62
SMG1	1.12	0.94	1.13	1.02	0	0.93	0	0.64	1.1	1.72	0
FXR2	1.12	1.29	1.17	0.73	0	0.71	0	0	0	3.18	0
KHSRP	1.12	1.53	1.22	0.95	0	1.6	0.66	0	1.18	5	0
LPP	1.12	3	3.87	0.53	0	1.24	0.6	0	0.76	4.36	0
PSMB10	1.12	0.82	2.7	1.39	0.74	1.1	0	0.92	1.04	3.96	0.53
PCBP2	1.12	2.19	2.59	1.15	1.58	1.42	0.68	1.29	1.39	1.74	0
ANGPTL2	1.11	0.88	1.21	0.81	0	3.29	0	0.38	1.75	1.5	0.34
RPL7	1.11	1.53	5	0.95	0	1.15	0	0.55	1.24	1.77	0
CCNQ	1.11	0	1.17	0	0	0	0	0	0.84	3.15	0.82
PPM1B	1.11	1.18	4.46	0.52	0.69	0.83	0	0.71	1.11	3.97	0
TMEM216	1.11	3.48	0.28	0.84	0	2.63	0	0	1.17	0.55	0.28
CACHD1	1.11	0.7	1.45	0.67	0	0.83	0.67	0	0.19	1.22	0.23
HECTD1	1.11	0	2.78	0.58	0	1.1	0	0	0	1.54	0
SESN3	1.1	0.83	1.55	1.33	0.85	1.05	0	1.3	3.46	1.41	0.69
SRP9	1.1	0	2.91	1.28	0.63	1.25	0	0	1.03	1.06	0
LOXL3	1.1	1	1.01	0	0	2.53	0	1.12	0.56	1.01	0
NCOR2	1.1	1.18	2.27	0.8	0	1.17	0	0	1.3	3.6	1.12
KLHL2	1.1	4.18	5	0	0	0.38	0.38	0	0.84	1.54	0.38
RPTOR	1.1	1.05	3.02	1.04	1.13	0.97	0	1.42	1.28	2.93	0
H3F3A	1.09	1.29	0.84	0.68	0	1.16	0	0.69	1.09	1.64	0
HMGB2	1.09	0.99	1.13	0.92	0.55	3.59	0	0.85	1.12	5	0
TRIP12	1.09	0.93	2.22	0.28	0	0.52	0	0.9	0.96	4.48	0
MAPK15	1.09	4.26	2.14	0.96	0.71	0.92	4.17	0.63	1.13	5	0
CPNE6	1.09	0.88	2.93	0	0	0.78	0	0	0.89	2.13	0
SLC25A23	1.09	0	1.13	1.09	0	0.62	0	0	1.75	0.64	0
DDX17	1.09	1.15	1.57	0.75	0.59	1.21	0	0.61	0.92	3.62	0
ZIC3	1.09	1.3	0	0.61	0	1.02	0	0	0.6	3.59	0
TNS2	1.09	1.42	1.41	0	0	0.58	0	0	0.72	2.38	0
CLPB	1.09	0.58	2.94	1	0	1.2	0.62	0.54	4.21	2.18	0.19
KIF4A	1.08	2.02	3.2	0	0.77	0.89	0	0	0.68	2.72	0
PRICKLE1	1.08	1.25	4.31	0	0	0.66	0	0.59	0	4.68	0
ADAMTS12	1.08	0.78	0.8	0.28	0	1.96	0.62	0.56	0.33	1.9	0.19
MDC1	1.08	1.43	2.37	0.92	0	1.02	0	0.89	1.26	4.75	0
RPN1	1.08	1	1.49	5	0.65	0.6	1.3	0.86	0.85	0.94	0
RNF123	1.08	1.16	1.44	0.53	0	0	0	0	0.47	2.23	0.18
FYCO1	1.08	1.73	3.35	1.38	1.97	0.92	1.32	2.02	1.19	1.16	1.02
THOC7	1.08	0	1.73	0	0	0	0	0	0	2.49	0
ERMN	1.08	3.59	1.59	0.09	0	0.84	0.09	0	0.63	2.48	0
MPI	1.08	0.72	4.3	0.66	0	1.01	0	0	1.17	0.84	1.98
DDX3X	1.08	1.26	3	1.07	0.7	0.88	0.79	0.88	1.28	3.59	0
HDLBP	1.08	1.44	2.58	1.2	0	3.47	0	0	1.01	3.89	0
CDK5RAP2	1.07	4.44	3.16	0	0	1.14	4.25	0.68	0.92	2.92	0
GDA	1.07	1.62	4.48	0	0	1.1	0	0.67	3.37	1.02	1.45
ARNT2	1.07	1.14	1.17	0.67	0	1.03	0	0	1.18	5	0
DMXL2	1.07	0.58	1.18	0.8	0.97	0	0.98	0.65	0.55	0.66	0.42
CHPF	1.07	0.98	0	0	0	1.59	1.71	0.47	0.56	0.68	0
PUM2	1.07	1.32	2.11	0.96	0	1.02	0	0	0.94	2.68	0
SIK3	1.07	1.33	0.94	0	0	1.14	0	0	1.04	1.45	0
NUP62	1.07	4.31	1.4	0.99	0.75	0.74	0.75	0.65	1.17	5	0
EFR3A	1.07	0.7	0.84	0	0	0	0	0	1.36	1.13	0.47
EVL	1.07	3.67	2.3	0	0.63	0.85	0	0	0	2.12	0
HNRNPF	1.07	1.29	3.59	0.9	0	1.06	0	0	1.29	5	0
GALNT18	1.06	0.5	0.47	1.16	0	0.8	1.82	0	0.47	0.76	1.22
HNRNPC	1.06	1.24	1.13	0.99	0.65	1.12	0.57	0.64	1.07	3.72	0
INPP1	1.06	0.57	2.28	1.26	0.61	0.76	0.57	0.5	1.28	1.68	0.28
NEBL	1.06	1.84	2.55	0.64	0	0	0.52	0	0.83	2.66	0
DAPK3	1.06	5	3.07	1.01	0	0.8	0	0	1.1	5	0
POLG	1.06	1.03	1.81	1.16	0	4.21	0.56	1.12	5	4.35	0.98
KIF6	1.05	1.81	3.17	0	0.63	0.83	0.78	0	2.72	1.34	0
RARG	1.05	1.22	0.59	0.66	0	0.93	0	0.52	0.58	3.66	0.58
PALMD	1.05	1.1	1.46	0	0	0.52	0	0	0.74	2.5	0
MICAL3	1.05	1.43	2.09	0	0.58	0	0.97	0	0.55	3.04	0
LAMTOR5	1.05	0.67	2.87	0.57	1.77	1.8	0	1.77	1.31	2.03	0.58
ARHGEF26	1.05	1.16	1.55	0	0	0.54	0	0	0	3.03	0
SETX	1.04	1.63	1.41	1.13	0.95	0.97	0.66	0.97	1.5	1.98	0
BRSK1	1.04	4.27	2.99	0	0	0.78	0	0	0	4.18	0
PTPN3	1.04	0.95	3.1	0	0.55	0.74	0	0.51	0.73	2.83	0
ALMS1	1.04	1.48	1.46	0.97	0.74	0.72	0	0.67	1.08	2.92	0.73
MBD2	1.04	0.99	1.8	0	0	0.98	0	0	1	3.47	0
RAB11B	1.04	3.14	3.31	0.83	4.28	0.69	3.49	0.72	0.87	0.54	0
LRPPRC	1.04	4.2	1.9	1.16	0	0.7	0.09	0.09	4.6	3.63	0.09
RAB34	1.04	1.05	3	0.97	4.34	1.29	4.28	1.59	0.72	2.05	0
NXN	1.04	1.63	1.95	0	0	0.85	0	0	1.23	2.22	0.86
VPS18	1.04	1.37	2.14	1.02	2.03	0.8	1.62	2.1	1.05	1.94	0
LOC102555457	1.04	1.71	2.3	0	0.66	0.51	0	0	0	1.8	0
BRD3	1.04	1.1	1.03	0.54	0	1.02	0	0	0.99	3.78	0
LOC100294508	1.04	0	0	0.38	0	0	0.19	0	0.19	1.31	0
KLF11	1.03	0.96	0.82	0.62	0	1.11	0	0	1.16	3.61	0.58
KHDRBS2	1.03	1.04	0.58	0	0	0	0	0	0	4.07	0
RGL2	1.03	0.82	2.33	0.58	0.95	0	0.55	0.51	0.98	2.03	0
PKP4	1.03	1.27	2.62	0	0	0.59	0	0	0.55	2.86	0
CHN1	1.03	1.08	2.84	0	0	0.38	0	0.5	0	1.76	0.28
TTBK2	1.03	1.59	2.95	0.84	1.01	0.93	0.67	0.76	1.05	2.63	0
DECR1	1.02	0.95	2.02	0.87	0	1.08	0	0.58	4.22	1.61	2.32
SPATA6	1.02	1.76	0.28	1.21	0	3.67	0.57	0	1.41	1.91	0
ZHX2	1.02	0.99	3.1	0.61	0	0.91	0	0	1.27	4.67	0
PEAK1	1.02	1.23	2.23	0	0	0.76	0	0	0	2.69	0
GDF7	1.02	1.11	0	0	0	2.54	0	0.75	0	1.06	0.19
IFT57	1.02	1.6	2.02	0.52	0	0	0.66	0	0	2.12	0
ZBTB20	1.02	1.15	0.76	0.7	0	0.99	0	0	0.97	3.41	0
ALDH5A1	1.02	0.95	1.56	0.87	0	1.15	0	0	5	1.36	1.86
PHLDB1	1.02	1.02	2.96	0	0	0.81	0	0	0.55	2.71	0
OTUB1	1.01	1.02	2.85	0.83	0.91	0.95	0	1.15	1.08	5	0
USP19	1.01	1.28	4.24	4.28	1.36	1.03	0	1.45	1.31	1.09	0
HSD3B7	1.01	0	1.53	3.65	0	1.46	0.97	1.43	1.96	1.22	2.18
RBM3	1.01	1.48	1.3	0.94	0	1.05	0	0.51	1.37	5	0
KDELR3	1.01	0	0.59	1.87	0	1.07	0.68	0	1.17	0.28	0.94
ENAH	1.01	1.59	0.98	0.67	0	0.63	0	0	0.85	1.16	0
EIF5A2	1	1.16	2.48	0.67	0	1.75	0.54	0	1.07	1.95	0
RGCC	1	4.21	0.53	0	0	1	0	0	1.08	4.34	0
NFYC	1	0.7	1.79	0.71	0	1.02	0	0.54	0.91	5	0.85
ZFHX3	1	1.1	0	0.87	0	0.9	0	0	1.1	3.52	0
KIF9	1	1.77	3.21	0	0.58	0.58	0.77	0	0.88	1.27	0
BDH2	1	0.81	2.19	0.73	0.54	1.56	0	0.7	2.26	1.53	1.12
HS6ST1	1	0.76	0	0	0	3.02	2.74	0.19	0	1.08	0.19
NAV2	0.99	1.06	2.65	0	0	0.75	0	0	0	2.78	0
NCOA6	0.99	0.99	2.28	0.66	0.56	0.98	0	0.58	1.16	5	1.12
ARHGEF5	0.99	1.18	1.53	0	0	0.54	0	0	0	2.63	0
NEK9	0.99	1.18	2.77	0	0	0.38	0	0	0.63	1.63	0.31
KIF21A	0.99	1.84	3.14	0	0.85	0	0	0	0.59	2.35	0
CDT1	0.99	1.53	1.79	0.63	0.51	0.95	0	0	1.84	2.9	0
KIF16B	0.99	1.58	3.17	0.81	1.81	0	1.11	1.13	2.15	1.13	0.63
TRAF3IP2	0.99	0.75	2.37	0.78	0	1.18	0	0.5	0.96	3.24	0
SIL1	0.99	1.09	1.25	4.36	0	2.68	1.15	0.77	1.16	1.21	0.97
PTPN18	0.99	1.05	2.57	0.68	0	0.78	0	0.79	1.38	1.97	0.8
PSMA1	0.99	2.71	2.52	1.17	0	0.89	0	1.09	1.31	4.51	0.53
PDS5B	0.99	1.29	2.45	0.67	0	1.23	0	0.55	1.14	5	0
EML1	0.99	3.57	1.99	0.64	0	0.62	0	0	0.55	2.36	0.77
STK33	0.99	1.63	3.08	0	0	0.98	0.38	0.5	0.7	1.72	0
PSMA2	0.98	1.16	0.91	1.12	0	0.82	0	0.83	1.25	4.24	0
ELK1	0.98	0.94	0.7	0.85	0	0	0	0	5	5	0
FHL1	0.98	1.45	3.15	1.01	0	0.67	0	0	1.01	4.7	0
TRDMT1	0.98	1.14	2.38	0.56	0	1.19	0	0	1.5	4.28	0
DFFB	0.98	0.75	4.61	0.65	0	0.63	0	0	2.38	5	0
BEX3	0.98	0.86	4.34	0.86	0	2.2	0.62	0.53	0.87	3.76	0
TRIM3	0.98	1.36	2.01	0	3.41	0.51	3	0.74	0.87	3.28	0
SOCS6	0.97	0.85	1.25	0	0	1.19	0	0	2.03	2.24	0
TEP1	0.97	0.99	2.34	0.63	0.52	0.81	0.67	0.54	1.64	4.37	0.52
JDP2	0.97	1.12	0.83	1.1	0	0.9	0	0	0.84	4.73	0
DNAL1	0.97	3	1.55	0	0	0.38	0	0	0	1.47	0
RSPH14	0.97	0.47	1.94	0	0	0	0	0	0.7	1.2	0
DCDC2	0.97	5	2.47	0	0	0.51	0.66	0	1.64	2.66	0
DLG5	0.97	1.1	1.55	0	0.83	0.92	0	0.67	0	3.36	0
CCDC93	0.97	0	0.89	0	3.65	0.65	0.86	1.17	0.52	1.97	0
NR1D2	0.97	1.09	1.05	0.88	0	1.16	0	0.69	1.17	4.39	1.1
OSBPL8	0.97	0	2.56	0	0	0.33	0	0	1.33	0.97	0.19
TEF	0.97	0.72	2.3	0.92	0	1.15	0	0	1.26	5	0.91
GRAMD1B	0.97	0	1.03	0.28	0.69	0.65	0	0.8	0.76	1	0.38
PER1	0.97	0.91	3.41	0.78	0	0.99	0	0	1.21	5	0.8
CXCL17	0.97	0.68	0.69	0	0	3.23	0	0.68	0.78	1.17	0
PTPN23	0.97	4.2	3.2	0	4.37	0.96	0.92	1.06	0.28	4.4	0
TJP3	0.96	1.19	2.8	0	0	0.71	0	0	0	2.76	0
EIF5	0.96	1.17	3.99	1.23	0.58	1.04	0.94	0.83	1.52	2.22	0
MINK1	0.96	0.96	2.81	0.71	0	0.61	4	0	0.68	3.3	0
KLHL24	0.96	0.69	2	0.55	0	0	0	0	0.52	1.76	0.47
SEC14L2	0.96	0	5	0.89	0	0.91	0	0	0.79	3.83	0.99
WDFY3	0.96	0.73	3.18	0.51	1.11	0	0.81	1.1	0.7	2.11	0.38
NPL	0.95	0.71	2.59	0	0	0.75	0.93	0	0.93	1.21	0
TAOK3	0.95	1.41	2.92	0.72	0	0.66	0	0	0.78	1.18	0.19
PIN1	0.95	1.1	2.39	0	0	0.97	0	0	1.03	2.86	0
MIA2	0.95	0	0.82	2.38	0	1.31	1.1	0	0	0.25	0.28
NREP	0.95	0.8	2.39	0	0	1.57	0	0	0	5	0
GNG2	0.95	0.84	0	0	0	0.75	0	0	0.62	1.19	0
CUL4B	0.95	1.21	2.78	0.77	0	0.65	0	0.93	1	3.48	0
CCDC146	0.95	4.13	1.52	0	0	0.28	0	0	0	1.52	0
UBE2N	0.94	1.41	4.2	1.09	0.58	0.86	0	1.02	1.39	4.29	0
EIF4EBP2	0.94	0.9	0.9	0	0	0.79	0	0	0	2.33	0
PLA2G1B	0.94	0.72	0.98	0	0	4.67	0	0.65	1.1	0.8	0
CCT8	0.94	1.52	3.58	1.13	0.65	0.85	0	0.82	0.97	1.14	0
KLHL23	0.94	0	1.69	0	0	0	0	0	0	1.39	0.35
PPM1H	0.94	0.64	1.18	0	0.83	0.52	0.77	0.84	1.93	4.11	0.7
PDE4DIP	0.94	5	2.08	0.95	0	0	5	0.54	0.95	4.61	0
LOC361985	0.94	0	0	0.28	0	1.55	4.16	0	4.06	0	0.38
BLOC1S6	0.94	0.94	4.52	0	4.32	0	0.68	1.59	0	2.14	0
RBMX	0.93	0.97	2.15	0.6	0	4.19	0	0.63	0.96	5	0
IFT74	0.93	1.33	0	0.53	0	0	0.83	0	2.25	2.07	0
CC2D2A	0.93	1.44	1.53	0	0	0	0.88	0	0.53	2.76	0
BMP2K	0.93	0.86	2.43	0	0	0.85	0.73	0	1.78	2.11	0
SORBS3	0.93	0.95	1.55	0	0	0.62	0	0	0.68	2.97	0
HBP1	0.93	0.85	2.21	0	0.61	1.14	0	0.77	0.76	4.32	0
TEAD2	0.93	1.26	1.93	0	0	0.73	0	0	0.59	3.61	0
ATN1	0.93	0.98	0.92	0.69	0.78	0.74	0.73	0.95	0.91	5	0
PPP1R10	0.93	1.03	2.09	0.85	0.63	1.05	0	0	1.19	4.26	0
OTX1	0.93	1.37	0	0.61	0	1.37	0	0	0.66	3.61	0
G3BP2	0.92	0.84	3.2	0.51	0.57	0.58	0	0	0.81	2.29	0
SRGAP3	0.92	1.25	2.5	0.19	0	0.19	0	0	0.72	1.62	0.31
RCAN2	0.92	0.98	2.18	0.7	0	1.09	0	0	1.29	3.79	0.92
OGFR	0.92	0	1.64	0	0	0.72	0	0	0.57	4.16	0
PPP1R9A	0.92	5	5	0	0	0.64	0	0	0.62	2.67	0
PLOD3	0.92	0.86	0.71	4.4	0	4.45	4.43	0.96	0.55	0.81	0
VPS26B	0.92	0.74	0	0	1.69	0	1.55	1.28	0.59	0	0.54
LCOR	0.92	0.72	2.01	0	0	0.78	0	0	0.7	3.19	0.55
DNAJB11	0.91	0.92	1.14	4.54	0.78	4.47	1.46	0.97	1.2	4.21	0
NRDC	0.91	1	2.61	0	0.84	1.12	0	0.58	4.46	1.64	0.98
DHPS	0.91	1.42	1.58	0.78	0	0.94	0	0.77	2.4	1.41	0.24
CASTOR1	0.91	0.59	4.5	0.84	1.6	1.22	0	2.24	0.99	1.92	0.52
BCKDK	0.91	1.01	1.41	0.98	0	1.17	0	0.57	4.74	1.1	0.74
PSMB4	0.91	4.21	2.21	0.76	0.62	0.74	0	1.14	1.01	4.48	0
VPS13C	0.91	1.01	2.18	1.15	1.59	0.74	1.24	1.72	1.5	2.26	0.82
ARHGAP32	0.91	1.26	2.7	0	0	0.63	0.63	0	0.63	3.01	0
PCCA	0.91	1.02	2.33	0.72	0	1	0	0.63	5	1.39	0
GALNT1	0.9	0	1.2	0.81	0.73	3.52	4.29	0.79	0.47	0.83	0.66
RPS5	0.9	0.93	5	1.13	0	0.74	0	0	1.36	1.35	0
ERO1A	0.9	0.67	1.02	4.45	0	4.62	4.14	0.78	1.16	1.22	0.83
IFT80	0.9	4.3	2.16	0.55	0	0.73	0	0	0	1.54	0.23
TINAGL1	0.9	0.82	0.86	0	0	4.15	0	4.11	0.79	0.9	0
TRIM16	0.9	0.91	2.3	0.86	1.27	0.76	1.08	1.59	1.4	1.79	0
ITPK1	0.9	0	2.1	0.74	0.65	0.92	0	0	0.62	2.17	0
AOAH	0.9	0.65	1.86	0.95	0.55	1.11	0.19	1.09	0.87	1.81	0.44
ETNK1	0.9	0	2.57	0	0	0.75	0	0	1.05	0.77	0
NXF1	0.89	1.44	2.42	0.62	0	0.64	0	0	0.92	5	0
HELZ	0.89	0	1.22	0	0	0	0	0	0.69	1.11	0
CRIP2	0.89	1.11	2.35	0.81	0	0.83	0	0	0	3.26	0
TNFAIP1	0.89	0.95	1.92	0	4	1.32	0	0	0.65	3.92	0
IL17D	0.89	0.84	1.02	0	0	1.63	0	0	0.65	1.55	0
ITPKC	0.89	0.73	2.01	1.14	0	0.55	0	0	1.51	4.43	0
ZFP36L1	0.88	0.93	5	0.9	0	1.8	0	0.69	1.22	4.56	0
SOCS7	0.88	1.13	1.89	0	0	1.18	0	0	0	2.91	0.59
NKTR	0.88	0.67	0	0	0.6	0.76	0	0.57	0.59	0.95	0
ARFGEF1	0.88	0.84	4.34	1.14	0.84	0	5	0	1.21	4.13	0.48
CACYBP	0.88	1.37	2.3	1.07	0	0.81	0	0	0.95	5	0
CTTNBP2	0.88	4.28	1.88	0	0	0.55	0	0	0.65	2.73	0
PDSS2	0.88	0.67	3.48	0.89	0	1.15	0	0.94	3.84	2.43	0.68
COQ9	0.88	0.69	2.13	0.91	0	0.93	0	0.54	4.69	0.88	0
UGDH	0.88	1.02	5	0.84	0	0.99	0.5	0	1.16	3.96	0.27
PPID	0.88	1.12	3.16	0.93	0	0.8	0	0	1.31	2.36	0
HSPE1	0.88	0.98	2.52	1.35	0	1.01	0.7	0	5	1.68	0.94
SNTB2	0.88	0.8	1.43	0	0	0	0	0	0.47	1.5	0
SMARCA2	0.87	0.94	0.65	0	0	0.77	0	0	0.79	3.67	0
GLRX3	0.87	1.18	4.67	1.17	0	1.02	0	0	2.14	5	0
FV1	0.87	0.72	0.44	0.57	0.84	0.79	0	0	0.21	1.46	0.21
PURB	0.87	1.52	2	0.89	0	1.93	0	0	0.87	4.5	0
RPL3	0.87	1.16	5	1.06	0	0.86	0	0	1.76	4.3	0
PARP3	0.87	1.1	0.86	0.69	0	0.84	0	0	1.27	3.51	0
PDLIM2	0.87	3.49	3.05	0	0.72	0.9	0	0.56	0.66	2.54	0.56
RD3	0.87	1.34	0.85	0.53	0	0.91	0	0	0.72	1.4	0
RABGEF1	0.86	0.62	2.98	0	1.25	0	0.94	1.2	1.39	1.74	0
KDM4C	0.86	1.12	2.15	0	0	0.88	0	0	1.63	2.72	0
ENO4	0.86	0	2.34	0.76	0	0	0	0	0.6	1.77	0.6
AP3M2	0.86	0	2.24	0.98	1.45	0	1.53	1.27	0.98	0	0.7
FERMT3	0.86	0.82	2.43	0.57	0	0.91	0	0.62	0.57	0.6	0
SHROOM3	0.86	1.65	2.53	0	0	0	0	0	0.66	2.88	0
ANP32A	0.86	1.29	5	4.13	0.9	0.95	0	0.89	1.02	5	0
PPT2	0.86	0.5	1.05	0.57	0	2.9	0.93	4.33	0.81	0.52	0
GALE	0.86	2.44	3.57	0.98	0	0.99	0	0	0.7	1.34	0.45
MNT	0.86	0.92	2.01	1	0.96	0.96	0	1.12	1.02	3.45	0
EIF4A1	0.86	1.18	2.68	1.23	0	0.98	0	0.82	1.11	3.57	0
TTI1	0.86	0.87	2.11	0.96	0.94	0.72	0	1.33	1	2.01	0.47
AKR1E2	0.86	0.47	4.14	0	0	0	0	0	0.56	1.46	0
NTN3	0.86	0.55	0.56	0	0	2.3	0	0	0	1.38	0
GPCPD1	0.86	0.73	3.68	0.56	0	0.54	0	0	0.73	2.06	0
PUM1	0.85	1.01	1.81	0.47	0	1.37	0	0	1.84	1.89	0.47
DBP	0.85	0	1.04	0.82	0	0.92	0	0	1.07	5	0.88
TFDP1	0.85	1.04	0	0	0	0.8	0	0	0.81	2.79	0
CREB3L2	0.85	0.96	0.67	5	0	0.81	1.14	0	0.93	5	0.8
DGLUCY	0.84	0	0.75	0.09	0	0.28	0.09	0.29	1.17	0.09	0.09
PRKAB1	0.84	0.92	4.45	0.92	0	1.07	0	0.83	1.34	4.4	0.7
EPSTI1	0.84	0	1.09	0	0	0.98	0	0	2.21	2.74	0.28
SUGP1	0.84	0	1.92	0	0	0.71	0.48	0.53	0.81	4.29	0
SRPK1	0.84	1	2.1	0.65	0	0.69	0	0	0	3.33	0
WDR4	0.84	0	0.47	0	0	1.03	0	0	0.38	1.02	0.38
PGPEP1	0.84	0	5	0	0	2.38	0	0	0.56	1.45	0
SALL2	0.84	0.9	1.59	0	0	0.95	0	0	0.52	3.42	0
IFT46	0.84	4.29	1.41	0	0	0	0.68	0	0	2.12	0
RPL6	0.84	1.09	5	3.39	0	0.87	0.51	0	1.22	4.26	0
RPS27A	0.84	0.97	5	0	0	0.75	0	0.71	0.74	3.38	0
CDO1	0.84	0.98	4.53	0.62	0.64	1.15	0	0.59	1.72	2.3	0.74
RABGAP1L	0.84	0.59	2.72	0.09	0.94	0.09	0.61	0.7	0.09	1.46	0.56
ZZEF1	0.84	0	2.69	0	0	0.66	0	0	0	0.94	0
AP3B1	0.84	0	1.77	0	1.17	0.28	1.01	1.01	0.81	1.19	0.27
PSMA6	0.83	1.26	3.11	0.9	0	1.4	0	0.88	1.02	3.82	0
ZFP217	0.83	0.64	0.59	0	0	0.88	0	0.59	0.95	3.58	0
OAZ1	0.83	1.22	3.23	0.65	0	1.62	0	0	1.73	3.76	0.53
CTPS1	0.83	1.23	2.17	1.11	0	1.24	0	0.5	1.73	1.96	0.73
SLC25A13	0.83	0.73	2.97	0.87	0	0.74	0	0.61	4.52	2.04	1
PRRC2A	0.82	0.74	2.36	0	0	0	0.39	0	0.74	4.26	0
KMT2C	0.82	0.77	1.5	0	0	0.7	0	0	0.75	3.59	0
LZTFL1	0.82	4.12	3.49	0	0.52	0.67	0	0	0.28	2.7	0.28
COQ6	0.82	0.72	2.03	0.51	0	0	3	0.58	4.66	0.97	1.81
RAB36	0.82	0.96	2.91	0	1.36	0.66	1.19	1.11	0.56	1.62	0
KCTD1	0.82	0.72	1.94	0	0	0	0	0.52	0.69	4.43	0
MEOX1	0.81	1.2	0.34	0	0	1.67	0	0	0.76	2.99	0
DTX3	0.81	0	0.22	0	0.64	0.74	0	0.63	0.66	2.63	0.09
RAP2C	0.81	1.11	3.12	0	0.56	1.14	0	0	0.85	0.93	0
LYPLAL1	0.81	0	2.05	0.96	0	1.84	0.58	0.53	1	1.65	1.18
SFXN3	0.81	0	1.88	0	0	0	0	0	5	0.28	0.68
DDO	0.81	0.54	0.72	0.53	0	2.88	0	0.54	1.17	0.79	3.59
TRIM2	0.81	1.07	1.31	0.6	0.81	0.78	0	0	1.41	2.9	0
MTMR4	0.81	0.59	2.89	0.71	1.17	0	0.72	0.93	0	1.78	0
AHCYL2	0.81	0.8	3.14	0.75	0	1.57	0	0	1.38	1.51	0.63
HPS4	0.81	0.54	2.21	0.58	1.65	0	1.16	1.81	0	1.5	0.46
KIF1C	0.81	5	2.87	0	1.15	0	4.18	0	1.29	2.41	0.41
RASSF8	0.8	0.77	1.83	0	0	0	0	0	0	2	0
CHORDC1	0.8	0.99	0.81	0.72	0	0.94	0	0	0.82	1.5	0
PSMA5	0.8	1.17	2.96	0.82	0	0.79	0	0.6	1.06	4.23	0
PSMB6	0.8	1.07	2.39	1.12	0	1.78	0	1.07	1.13	4.47	0
PARP10	0.8	0.83	2.3	0.52	0	0.87	0	0	0.93	2.66	0
MTHFD1L	0.8	0.9	2.21	0.76	0.56	0.92	0	0	3.11	1.51	0
MAP3K4	0.8	0	2.57	0	0	0.19	0	0	0.73	1.7	0.19
NMT2	0.8	0.5	2.62	0	0	0	0	0	1.3	2.43	0.71
BAG6	0.8	0.78	4.7	0.81	0.66	4.19	0.65	0.87	0.56	4.57	0
NPRL2	0.8	0.55	2.75	0.56	1.48	0.69	0	1.62	0.7	1.96	0.51
FBXL17	0.8	0	0.8	0	0	1.59	0	0	0	1.34	0
EIF4EBP3	0.8	0	0.8	0	0	1.59	0	0	0	1.27	0
NFE2L1	0.8	0.63	0.95	1.27	0	0.72	0	0.71	1.45	3.61	0
GOLGA4	0.8	0.85	1.38	0.88	0.84	0.61	4.37	0.75	0.63	2.43	0
PIFO	0.8	1.22	1.69	0	0	0	0	0	0	2.1	0
FCHSD1	0.79	0.56	0.92	0	0	0	0	0	1.27	1.17	0.7
ANGPTL7	0.79	1.02	1.05	0.65	0	2.5	0	0	1.26	1.01	0.28
HPCAL1	0.79	1.07	3.14	0.51	0	0.84	0.75	0	0.95	2.28	0
AGO3	0.79	1.04	2.33	0.96	0.94	1.32	0	0.52	1.32	2.27	0
ZFX	0.79	0.96	1.55	0	0	0.72	0	0	0.85	3.47	0
ARFIP2	0.79	1.83	2.85	0	0.77	0	4.27	0	0	0	0
NME4	0.79	0	1.13	0	0	0.53	0	0.56	1.31	1.06	0.63
RABGAP1	0.79	0.95	2.54	1.27	0.64	0	0.83	0.53	0	1.51	0.38
TIMM8A1	0.79	0.73	3.07	0.76	0	1.93	0	0.71	5	1.77	0
PSMA3L	0.79	1.34	3.21	1.16	0.61	0.87	0	0.9	1.58	4.46	0
HK1	0.78	0	0	0	0	5	0	0	0	0.91	0
AK3	0.78	0.65	2.24	0.56	0	0.86	0	0	5	1.77	0
SPAG9	0.78	0.91	2.25	0.84	0	0.81	0	0	0.99	1.74	0.42
RAB11FIP4	0.78	0	1.72	0	0.58	0	0	0	0.66	2.07	0
VPS37A	0.78	0.7	1.09	0.55	1.78	0.62	0	0.89	2.26	0.47	0.38
RPS27	0.78	1.03	5	0.64	0	2.61	0	0	1.31	4.29	0
SPAG6L	0.78	1.58	1.11	0	0	0.7	0	0	1.55	1.37	0
AMD1	0.78	0.68	5	0.84	0	0.9	0	0	1.15	2.03	0.96
NDUFA10L1	0.78	1.07	1.23	0.89	0	0.85	0	0.7	4.76	1.24	1.94
DNAJB2	0.78	0.9	3.15	1.29	0.67	0	0.91	0.97	0.97	2.68	0
CSRP1	0.78	1.46	2.67	0.51	0	0.64	0	0.63	0	4.67	0
RABGGTB	0.78	0	1.96	0.62	0	0.47	0	0	0	1.45	0.89
B4GALT6	0.78	0.6	0.76	0.47	0	1.62	4.31	1.1	0.28	0.86	0.47
B4GALT5	0.78	0.62	2.25	0.99	0.56	0.82	1.4	0.68	0	1.87	0.9
LDB2	0.78	0.94	0.91	0	0	0.79	0	0	0.51	1.07	0
JAKMIP3	0.78	0.68	1.59	0.97	0.57	0.23	1.01	0	0.23	1.95	0
CASKIN1	0.78	1.09	2.13	0	0	0.56	0	0	0	2.53	0
HAPLN4	0.78	0	0	0	0	0.99	0	0	0	0.75	0
HSPB2	0.77	1.37	3.15	1.18	0	1.19	0	0.73	1.46	4.47	0
NDUFB9	0.77	0.98	1.07	0.88	0	1.55	0	0	3.64	1.17	0
MYCBP2	0.77	1.07	2.97	0.51	0	0	0	0.52	0.6	2.9	0
KRT80	0.77	3.34	2.82	0	0	0	0	0	1.33	2.28	0
TP53INP2	0.77	1.08	4.39	0.58	0	0.71	0	1.09	1.79	4.5	0.33
FBF1	0.77	1.31	1.53	0	0	0	0.41	0	0	2.42	0
CCT4	0.77	4.32	4.68	0.82	0.79	0.78	0	0.75	0.85	3.38	0.19
RNF2	0.77	1.28	0.93	0.56	0	0.93	0.52	0.6	1.05	4.77	0
ARHGAP22	0.77	1.2	2.65	0	0	0.66	0	0	0	1.97	0
FGD4	0.76	3.54	2.44	0.69	0.77	0	0.87	0.61	0.6	2.1	0
HSPA4L	0.76	1.07	3.1	1.17	0	0.97	0	0.73	1.55	1.99	1.11
BRK1	0.76	1.23	1.78	0	0	0.56	0.65	0	0	1.05	0.19
GOLIM4	0.76	1.04	0	1.09	3.55	1.97	3.85	1.41	0	1.01	0.09
PTPN4	0.76	0.57	3.17	0	0	0	0	0	1.78	2.03	0
ACOT7	0.76	0.76	5	0.66	0	0.94	0	0	4.51	3.73	1.41
IQSEC1	0.76	0.84	0	0	0	0	0	0	0	3.27	0
RHOBTB3	0.76	1.13	1.65	0	1.43	0	1.4	0.81	0.9	2.05	0.19
NUMA1	0.76	1.48	0.78	0	0	0.64	0.64	0	0.52	1.92	0
LDB1	0.76	0.95	1.88	0	0	0	0	0	0	3.15	0
FBXL12	0.76	0	0	0	0	1.13	0	0	0.66	1.25	0
UBQLN4	0.75	0.95	3.03	0.83	0.68	0.55	0.19	1.15	0.87	2.3	0.19
PDZRN3	0.75	0.75	0.22	0	0.74	0	0	0.7	0	2.91	0
ME2	0.75	0.71	2.46	0.76	0	0.82	0	0	3.17	0.96	0.65
LOC688613	0.75	0	0.38	0	0	0.7	0	0	0.75	0.47	0
IPP	0.75	0.76	2.78	0	0	0	0	0	0.75	2.05	0
EXOSC5	0.75	0	0.61	0	0	1.53	0	0	0.56	1.18	0
KANK1	0.75	1.23	1.59	0	0	0.73	0	0	0	2.51	0
TYW3	0.75	0	1.17	0	0	1.5	0	0	0.52	0.75	0
TMEM254	0.75	0	1.31	0.53	0	0.42	0	0	0.42	0	0.75
AS3MT	0.75	0	5	0.52	0	1.19	0	0	0.99	1.36	0
EFHB	0.75	0	1.5	0	0	0	0.75	0	0	0.75	0
LRRC10B	0.75	0	0.8	0	0	1.5	0	0	0	1.53	0
CFAP65	0.75	0.59	1.45	0	0	0	0	0	0.75	1.91	0
ANKRD50	0.74	0	0.84	0	1.33	1.5	1.05	1.05	0	0.38	0.2
GSS	0.74	0	5	0	0	0.94	0	0	1.14	1.98	1.08
PPFIA1	0.74	0.74	1.45	0	0	0	0	0	0	2.48	0
DYNLRB2	0.74	1.2	2.49	0	0	0.81	0.76	0	0.52	1.99	0
KIF24	0.74	1.41	2.88	0	0	0	0	0	0	2.7	0
HNRNPA3	0.74	1.14	2.15	0.87	0	0.8	0	0	1.15	5	0
POGLUT1	0.74	0.55	0	4.27	0	1.33	2.08	0	1.41	0.7	0.38
RAI14	0.74	3.48	3.11	0.89	0	0	0	0	0.67	2.67	0
ZFP143	0.74	0	2.06	0.8	0	0.55	0	0	1.06	5	0
TP53BP1	0.74	0.96	1.94	0	0	0	0	0	0.83	3.45	0
JMJD1C	0.74	0.91	2.09	0	0	1.11	0	0	0.74	3.29	0
ERF	0.74	0	0	0	0	0	0	0	0	3.39	0
PHYH	0.73	0.58	2.27	0.94	0	0.72	0	0.55	5	1.91	4.58
CLPX	0.73	0.69	2.36	0.97	0	1.28	0	0.62	4.69	1.08	0
PSMB7	0.73	1.12	2.22	1.41	0	1.35	0	1.12	1.25	4.42	0.26
ARMC2	0.73	0	2.2	0	0	0	0	0	0	1.53	0
FOXJ3	0.73	0.76	0	0	0	0.61	0	0	1.12	3.49	0
FBXW11	0.73	0.86	0.92	0.28	0	1.22	0	0.28	0.66	1.83	0
SPIRE1	0.73	1.28	2.06	0.58	1.07	0.94	0.61	0.74	0.62	2.66	0
SNX7	0.72	0	1.99	0	1.07	0	0.57	0	0	2.67	0
RPL23A	0.72	0.87	5	0.78	0	0.73	0	0	1.02	4.44	0
CLIP2	0.72	5	2.93	0	0.88	0	0.73	0	0	4.29	0
NUAK2	0.72	1.31	2.89	0	0	1.01	0.19	0	1.31	1.69	0.19
KDM3B	0.72	0	0.63	0	0	0	0	0	0.55	1.21	0
GMPR	0.72	0	2.38	0	0	0	0	0.7	2.27	1.82	0.88
EPB41	0.72	1.04	2.52	0	0	0	0	0	0	2.45	0
EDEM3	0.72	0.61	1	3.22	0	1.52	0.93	1.1	0.78	0.78	0.47
PSMC1	0.72	0.89	3.94	0.96	0.55	0.67	0	0.89	1.83	5	0
PSMC5	0.71	0.86	5	1.01	0	0.52	0	0.9	0.93	5	1.76
PIWIL2	0.71	1	1.22	0	0	1.11	0	0	1.42	2.35	0
ZFP609	0.71	0.83	0.76	0	0	1.22	0	0	0.75	3.48	0
GRHPR	0.71	0	2.46	0.7	0	0.66	0	0	2.56	1.24	1.8
NOP56	0.71	1.04	2.21	0.55	0	0.89	0	0.5	0.8	2.56	0
DNPEP	0.71	0.62	3.03	0.76	0	1.14	0	0	1.27	1.97	0
RNF11L1	0.71	0.67	0.78	0	1	0.61	0	0	0.56	1.3	0
TBCE	0.71	3.74	2.47	0.9	0.64	0.19	1.08	0.78	0.96	1.56	0
CNDP1	0.71	0.67	4.38	0	0	3.48	0	0	1.03	1.69	0
CSRNP1	0.71	0	1.59	0	0	0	0	0	0.57	2.51	0
EFS	0.7	0.7	2.55	0.61	0	0	0	0	0	1.83	0
SBF1	0.7	0.57	2.94	0.39	0	0.89	0	0	0.58	0.95	0.58
EML3	0.7	0.75	0.94	0	0	0.47	0	0	0.47	0.84	0.47
BTBD9	0.7	0.57	2.06	0	0	1.98	0	0	0.58	1.72	0
KLRG2	0.7	0	0.66	0	0	0.47	0	0	0.47	0.47	0.47
NCKIPSD	0.7	0	2.1	0	0	0.7	0	0	0	0.75	0.79
NUS1	0.7	0	0	0	0	0.61	0.85	0	1.41	0.81	0.7
UHMK1	0.7	1.05	2.02	0.74	0	0.28	0	0	0.57	5	0.24
POP4	0.7	0.52	2.31	0	0	0	0	0	0	4.44	0
RILPL1	0.7	4.23	5	0.62	1.11	0.54	1.19	1.09	0.97	2.53	0
AHSA1	0.69	0.65	0.89	0.61	0	0	0	0	0.7	0.93	0
IDH3G	0.69	0.69	2.02	0.76	0	0.57	0	0	4.65	1.41	0.79
ANKRD52	0.69	0	2.18	0	0	1	0	0	0.8	2.88	0.38
SCRN1	0.69	0.95	1.81	0.85	0	0	0	0	1.1	4.28	0.47
LNX2	0.69	0.59	2.78	0	0.58	0.58	0	0.97	0	2.86	0
LZTR1	0.69	0.58	1.88	0	0.89	0	0.68	0.56	0	1.95	0.58
UBA7	0.69	0	1.8	1.03	0.67	0.81	0.31	0.63	1.33	1.74	0.56
TTC9	0.69	0	0.84	0	0	0	0	0	0	0.22	0
HLTF	0.69	0.8	0	0	0	0.72	0	0	0.64	3.62	0
SS18	0.69	1.02	1.64	0	0	0	0	0	0	2.57	0
SETD7	0.69	0.79	2.1	0	0	1.07	0	0	1.25	2.63	0
B9D2	0.69	4.21	0.47	0	0	2.06	0	0	0	3.37	0.75
AGL	0.69	0	1.16	0.59	0	0	0	0	0.57	1.16	0.47
PPP1R16A	0.68	0	1.55	0	0	0	0	0	0	3.27	0.54
DYRK3	0.68	4.2	3.3	0	0	0.72	0	0	0.67	4.5	0
CDC42EP4	0.68	1.12	2.65	0	0	0	0	0	2.16	0.52	0
FBXL19	0.68	0.69	1.36	0	0	0.55	0	0.51	0.66	3.08	0
PCNP	0.68	0	1.13	0	0	0.84	0	0	0	3.86	0
USP24	0.68	0	1.96	0.73	0.89	0	0.67	1.04	0.76	2.06	0
TASP1	0.68	0.64	1.5	0	0	0	0	0	0	2.39	0
FOXP4	0.68	0.88	0	0	0	0.93	0	0	0	3.55	0
PIK3AP1	0.67	0	1.64	0	0	0	0	0	0	2.78	0
ZBTB4	0.67	0.61	2	0.83	0	0.68	0	0	0.8	4.7	0
KLHL1	0.67	0.7	2.84	0	0	0	0	0	1.22	2.1	0
CDC5L	0.67	1.03	0.54	0	0	0.71	0	0.51	0.74	5	0
KSR2	0.67	0	2.59	0	0	0.6	0	0	1.26	2.63	0
MAK	0.67	4.21	1.45	0	0	0.54	0	0	0.63	4.56	0
PMF1	0.67	0.86	2.77	0.55	0	0.62	0	0	0.97	2.77	0
HIPK1	0.67	0.98	1.75	0.72	0	0.92	0	0	1.36	4.53	0
HNRNPH2	0.67	0.98	2.44	0.63	0	0	0	0	0.81	4.28	0
PSMA4	0.67	0.88	4.18	1.68	0	0.85	0	0.66	2.25	4.33	0
BLCAP	0.67	0.5	0.28	0	0	2.02	0.75	0	1.52	1.29	0
ZBTB18	0.67	0.93	0	0.67	0	0.73	0	0	0.61	4.67	0.53
PSMB1	0.66	1.4	2.34	0.98	0	0.72	0	0.77	1.13	4.49	0
UBR3	0.66	0.86	1.54	0.68	0	0.54	0	0.68	0.55	0.91	0
SRSF10	0.66	0.84	2.09	0	0	0.65	0	0	0.73	3.57	0
RPL14	0.66	1	5	0.56	0	0.75	0	0	2.2	1.58	0
DUSP14	0.66	0.74	1.78	0.7	0.54	0.83	0	0	2.5	1.79	0
MAT2B	0.66	0.66	1.69	0.87	0	0.96	0	0	1.2	2.81	0.65
LARP1	0.66	0.74	1.88	0.55	0	0.81	0	0.61	0.95	3.36	0
CTNNBL1	0.66	0	1.58	0	0	0	0	0	0.64	4.48	0
CAMTA2	0.66	0.71	1.45	0	0	0	0	0	0.33	2.67	0
ZFP365	0.66	4.25	1.45	0	0	0.5	0	0	0	2.72	0
N4BP1	0.66	0	1.8	0	0	0	0.66	0	0	1.26	0
HSF2	0.66	0.74	0.73	0.9	0	0.79	0	0	1.09	3.42	0
TBX19	0.65	0.72	1.55	0	0	0	0	0	0	2.59	0
PTPMT1	0.65	0	2.42	1.14	0	0	0	0.61	3.72	2.24	0
PSMC3	0.65	1.05	3.22	0.92	0	0.74	0	0.7	1.09	4.46	1.48
IER5	0.65	0.69	0	0.53	0	0.64	0	0	0.62	1.02	0
SRRM2	0.65	1.06	0.66	0.75	0	0.61	0	0	0.92	3.35	0
RUBCN	0.65	0	1.96	0	0.97	0.56	0	1.33	0.66	1.69	0
FRMPD1	0.65	0	1.59	0	0	0	0	0	0	2.2	0
SPEN	0.65	0.52	1.5	0	0	0	0	0	0	3.43	0
ASH1L	0.65	0.65	1.97	0	0	0.5	0	0	0.86	3.61	0
CDC45	0.65	1.36	0.87	0	0	0.67	0	0	0.71	2.05	0
UBR7	0.65	0	1.77	0	0	0.28	0	0.65	0.38	2.54	0
COPS8	0.64	3.07	2.73	0.62	0	0.19	0	1.12	1.05	4.27	1.15
MXD3	0.64	0.72	2.08	0	0	0.66	0	0	1.08	4.68	0
PML	0.64	0	0	0	0	0	0	0	0	3.03	0
MLF1	0.64	0.92	1.88	0	0	0.38	0	0	1.04	2.3	0
ZFP106	0.64	0	0	0.74	0	0.7	0	0	0	0.92	0
AP3D1	0.64	1	1.22	0	1.15	0	1.03	1.08	1.19	2.11	0.89
PRIM1	0.64	0.75	2.43	0.51	0	0.6	0	0	0.9	2.78	1.05
SYNPO2L	0.64	0.63	2.31	0.65	0	0	0	0	0	2.2	0
UBP1	0.64	0.47	1.66	0	0.58	0	0	0.84	0.84	2.49	0
PSMD9	0.63	0.75	0.79	0.73	0	0.5	0	0.68	0.75	4.45	0
GAPVD1	0.63	0	1.82	0	1.17	0	0	0	0	0	0
NDUFA12	0.63	0.58	1.25	0	0	0	0	0	3.5	1.01	0
EIF2S2	0.63	0.94	2.05	0.86	0	0	0	0.73	0.68	2.36	0
CABYR	0.63	1.12	0	0.5	0	0	0	0	0	0.81	0
DDX46	0.63	0.64	1.55	0	0	0.54	0	0.54	0.82	5	0
AIMP2	0.63	0.75	4.4	0.75	0.67	0.61	0	1.07	1.69	4.43	0.37
HSPA12A	0.63	0.62	2.08	0.64	0	0.53	0.95	0	0.95	2.24	0.48
RABL6	0.63	0	1.42	0	0	0	0.41	0.53	0	2.2	0
FOXJ2	0.62	0	0	0	0	0.56	0	0	0	3.31	0
EID1	0.62	0	0.52	0	0	2.25	0	0	0.71	1.77	0
SEC14L4	0.62	0	2.68	0.65	0	0.28	0.72	0	0.28	1.05	0
SF1	0.62	0.61	0.84	0	0	0.52	0	0	0	3.34	0
SMARCD1	0.62	0.56	1.73	0.42	0	0	0	0	0.98	2.34	0
TMEM223	0.62	0	0	0	0	0.19	0	0.2	2.34	0.19	0
HIGD1A	0.62	0.54	0.9	0	0	0	0	0	4.27	4.19	0.51
ZHX1	0.62	0	1.59	0	0	0	0	0	0	5	0
RAD23A	0.62	0.81	2.02	0	0	0	0	0	1.75	1.83	0.38
ACIN1	0.61	1.01	1.85	0.52	0	0.68	0	0.64	0.73	3.35	0.6
SMCR8	0.61	1	2.26	0.91	1.68	0.52	1.09	1.72	0.96	2.91	0
PPP2CB	0.61	3.33	4.27	0	0	1.2	0	0	0.5	3.77	0
FKBP14	0.61	0	0.61	2.91	0	0.94	0.81	0	1.34	0.99	0
TMPO	0.61	0.78	1.99	0.65	0.52	0.83	0	0	0.81	5	0
SMG7	0.61	0.99	1.22	0.71	0	0.91	0	0	0.45	3.03	0.56
DIPK1B	0.61	0	0.98	3	0	0.42	1.92	0.28	1.73	0	0
NFU1	0.61	0	1.53	0.73	0	0.58	0	0	3.41	0.75	0
RAD23B	0.6	0.86	4.01	0.74	0	0.67	0	0	1.09	4.57	0
RALGAPA1	0.6	0.78	0	0	0	0	0	0	0.53	4.14	0
ZC3H13	0.6	0	2.03	0	0	0	0	0	0.58	3.56	0
FAM151A	0.6	0	0	0.56	0	3.23	0.56	0.84	0	0	0
TRA2B	0.6	1.09	0.75	0	0	0.82	0	0	0.71	3.65	0
ZRSR2	0.6	0	1.5	0	0	0	0	0	0	3.42	0
SNW1	0.6	1.1	1.78	0	0	0	0	0	0	3.08	0
ZFP346	0.6	0	1.59	0.52	0	0	0	0	0.53	3.3	0
PSMB3	0.6	0.81	2.62	0.79	0	0.28	0	0.79	0.65	4.43	0
SNX16	0.59	0.56	3.6	0	4.28	0	0	3.27	2.34	0.33	0
DNAJA4	0.59	0	2.23	1.12	0	0.66	0.57	0.6	1.62	2.1	0
HNRNPL	0.59	1.02	5	0.53	0	0.9	0	0	1.34	5	0
KCTD5	0.59	0.56	4.2	0	0	0.94	0	0.19	0.19	3.72	0
PRPS2	0.59	0.38	4.64	0	0	0.68	0	0.61	1.25	1.99	0.94
HEXIM1	0.59	0.95	1.45	0	0	0	0	0	0	4.64	0
AZI2	0.59	0	1.5	0	0	0	0	0	0	2.55	0
PPAN	0.59	0	0.51	0	0	0.54	0	0	1.1	3.06	0
CPEB4	0.58	0.83	1.16	0.85	0	0.54	0	0	0.74	1.23	0
UBAC1	0.58	0.74	1.78	0	0	0.61	0	0	1.5	1.96	0
SFI1	0.58	1.12	1.55	0	0	0	0.67	0	0.54	2.6	0
PSMD13	0.58	1.03	3.78	0.84	0	0.47	0	1.12	1.06	3.77	0.38
ADAMTSL4	0.58	0.57	0	0	0	3.34	0	0	0.58	0.76	0
CUL9	0.58	0.71	1.99	0	0	0	0	0	0.63	3.07	0
AGPAT5	0.58	0	0.82	0.96	0	0.66	2.34	0	2.64	0.87	1.52
RBM14	0.58	0.84	0.8	0.55	0.52	0	0	0.83	0.64	1.38	0
ZFP24	0.58	0.94	0	0	0	0	0	0	0	4.7	0
RPL24	0.58	0	0.94	0	0	0.82	0	0	0.8	1.14	0
MPG	0.58	0	1.46	0	0	0	0	0	3.81	3.7	0
ENGASE	0.57	0	2.09	1.21	0	0.8	0.65	1.04	0.47	1.69	0
CPSF6	0.57	0.8	2.12	0.51	0.82	0	0	0.58	0	2.97	0
UFSP1	0.57	0	0	0.81	0	0	0	0	0	0.51	0
CKAP2	0.57	0.89	0	0	0	0	0	0	0	3.29	0
FAM92B	0.57	0.83	2.02	0	0.58	0	0	0	0.28	1.85	0
LOC100360828	0.57	1.08	1.77	0	0	0.78	0	0	1.2	2.2	0
PYGO2	0.57	0.65	1.55	0	0	0.81	0	0	0	3.35	0
BCAP29	0.57	0	0	2.1	0.84	1.03	0.57	0	0	0	0
SPSB1	0.57	0	0.98	0	0	0.85	0.51	0.66	1.03	1.47	0.3
CXXC5	0.56	1	2	0	0	0.75	0	0	0.71	4.33	0
STARD5	0.56	0	1.22	0	0	1.13	0	0	0	0.56	0
PPCS	0.56	0	1.93	0.38	0	0.38	0	0	1.39	0	0.98
FAM210B	0.56	0	0	0.47	0	1.78	0	0	0.37	0	0
DCTN2	0.56	5	2.36	0.86	0.69	0	1.27	0.78	1.07	1.92	0
FNIP2	0.56	0	2.27	0	1.44	0.58	0	1.59	0.72	2.78	0
ELL2	0.56	0.67	1.55	0.61	0	0	0	0	0	3.27	0
RAB11FIP3	0.56	0.81	1.08	0	1.04	0.75	0.96	0.81	0	1.36	0
CHD2	0.56	0.68	0	0	0	0.55	0	0	0.53	3.47	0
WDFY1	0.56	0.83	1.61	0	0.91	0.85	0	0.79	0.51	1.92	0.69
FKBP15	0.56	0	1.16	0	1.1	0	0.71	0.61	0	2.25	0
CRYL1	0.56	0.7	4.12	0.56	0	1.13	0	0	1.5	0.88	0.61
PSMD14	0.56	1	3.02	0.89	0	0	0	0.92	1.72	2.05	0
CBX5	0.56	0.68	0	0	0	0	0	0	0.76	3.54	0
ZFYVE28	0.56	0.28	2.91	0	0	0.28	0	0	0.81	1.5	0
ERMARD	0.56	0	0.66	3.19	0	0	0.68	0	0.53	0.38	0.56
BANP	0.56	1.72	1.31	0.72	0	0.57	0	0	0	1.6	0
MAN1A2	0.56	0.28	0.99	1.21	0.68	0.28	2.39	0.84	1.41	1.06	0
LTN1	0.56	0.28	1.09	0.28	0.55	0	0	0	0	1.71	0
CERKL	0.56	0	1.41	0.6	0	0.6	0.77	0	1.45	0.47	0
EVA1A	0.56	0.78	1.39	1.42	0	2.06	0	1.67	0.93	1.06	0
RERE	0.56	0.64	1.89	0	0	0.51	0	0	0	4.66	0
COPS5	0.56	0.68	2.72	0	0	0.63	0	0	0	1	0
HMBOX1	0.55	1.12	1.81	0.72	0	1	0	0	0.89	3.26	0
PROCA1	0.55	0	0	0	0.62	0.19	0	0	4.04	2.94	0
REV1	0.55	0	0.38	0	0	0	0	0	0.87	3.14	0
NCAPH	0.55	0.62	1.55	0	0	0	0	0	0	3.07	0
ESRP2	0.55	0.94	1.99	0	0	0	0	0	0	4.52	0
PAFAH1B3	0.55	0.59	5	0	0	2.5	0.53	0	0.73	0.77	0
IKZF4	0.55	0	1.59	0	0	1	0	0	0	3.35	0
GTF3A	0.54	0.96	0.67	0	0	0	1.11	0	0.76	3.38	0
PTPN14	0.54	0	2.77	0	0	0	0	0	2.34	0.66	0
XPNPEP3	0.54	0.7	0.97	0	0	0	0	0	4.62	0.85	0
NUCKS1	0.54	0.79	0.66	0	0.6	0.66	0.7	0.73	0.95	5	0
BPTF	0.54	0.59	0	0	0	0.71	0	0	0.73	1.59	0
CIPC	0.54	0	1.63	0	0	0	0	0	2.56	1.53	0
KPNA5	0.54	0	2.75	0	0	0	0	0	0	4.02	0
PTPA	0.54	0.81	1.59	0.76	0	0.73	0	0	1.04	1.19	0.42
RBM4B	0.54	0.83	2.96	0.59	0	0.72	0	0	0.56	4.03	0
FAM92A	0.54	0.79	2.3	0	0	0	0	0	0.28	1.79	0
MVB12B	0.54	0	1.27	0.38	1.4	0.54	0	0	0.75	1.78	0
TOM1L1	0.53	0	4.43	0	4	0	3	0.53	0.56	2.07	0
LEO1	0.53	2.45	1.55	0	0	0	0	0	0	4.67	0
NGDN	0.53	0.55	0.78	0	0	0	0	0	0	2.63	0
PPM1F	0.53	1.05	5	0	0.51	0.96	0	0	0.58	4.08	0
TRAFD1	0.53	0.54	1.98	0	0	0	0	0	0	2.53	0
SARDH	0.53	0	2.29	0.58	0	0.92	0	0	5	1.29	2.21
TNRC6B	0.53	1.09	0.66	0.54	0.51	0	0	0	0.54	2.26	0
MNS1	0.53	4.15	0.82	0.78	0	0	0.52	0	0.58	4.53	0
ASF1A	0.53	0.75	2.02	0	0	0.24	0	0	0.66	2.27	0
KLF12	0.53	0.72	0.55	0.55	0	0.83	0	0	0.76	3.45	0
ING1	0.53	0.58	1.44	0.69	0	1.32	0	0	1.03	3.55	0
TEKT4	0.53	4.25	0.53	0	0	0.69	0	0	0.76	1.05	0
LOC294154	0.53	0	0.94	0	0	0.38	0	0	0.38	0.47	0.38
TANC2	0.53	0.91	2.82	0.75	0	0	0	0	0.59	0.56	0.42
MOSPD1	0.53	0	0.51	0.85	0.79	0	0.59	0	0.57	0	0.87
SGSM3	0.53	0	4.4	0	0.77	0	0	0.91	1.22	1.77	0
UBXN2A	0.53	0	2.81	0.88	0	0	0.74	0	0	2.18	0
PAXIP1	0.52	0.64	0.94	0	0	0.56	0	0	0.51	3.21	0.28
QARS1	0.52	0.75	4.16	0	0	1.03	0	0	1.04	1.4	0
MED15	0.52	0	0	0	0	0.52	0.58	0	0.51	2.68	0
SOBP	0.52	0	0.94	0	0	0.38	0	0	0.66	4.45	0.36
TECPR2	0.52	0.6	2.07	0.62	1.04	0	0.69	1.32	0.61	2.34	0
RPS24	0.52	1.04	5	0.67	0	0.71	0	0	1.82	1.22	0
RABL2	0.52	1.05	3.14	0	0	0	0	0	0.74	2.06	0
MKS1	0.52	4.22	1.59	0	0	0	0	0	0	2.2	0.44
URGCP	0.52	0	0.52	0.17	0	1.48	0	0.47	0	1.35	0
GTF3C4	0.52	0	1.27	0	0	0.33	0	0	0.75	1.19	0.38
ARHGAP12	0.52	1.15	2.82	0	0	0	1.07	0	0	1.31	0
WIPF2	0.51	0	2.65	0	0	0	0.19	0	0	1.13	0.19
LIX1	0.51	0.89	1.22	0	0	0.38	0	0	0	1.85	0.22
LLGL2	0.51	0.51	2.06	0	0	0	0	0	0.84	1.5	0
CREBRF	0.51	0.64	0.68	0.99	0	0	0	0	0.76	3.37	0
MYCBP	0.51	0.72	1.99	0.61	0	1.17	0	0	0.75	1.54	0
C1QTNF2	0.51	0	0.42	0.61	0	2.72	0	0	0.61	0.68	0.19
RASGEF1A	0.51	0	2.72	0	0	0	0	0	0	0	0
ZFR	0.5	0.62	1.78	0	0	0	0	0	0.82	4.37	0
EYA3	0.5	0.54	1.5	0	0	0	0.28	0	0	2.64	0
TIMM29	0.47	0	0.47	0	0	0	0	0	2.09	0	0.34
RGD1561327	0.47	0	1.9	0.09	0	0.56	0	0.09	0.09	0.38	0.09
OSBPL5	0.47	0	2.79	0	0	0.47	0	0.19	0.19	1.01	1.56
LOC680227	0.47	0	0.19	0	0	0	0.81	0.19	1.13	0.84	0
CHPF2	0.47	0	0	0.75	0	0.47	1.6	0.38	0.47	0	0
WDR90	0.47	0	0.97	0	0	0	0	0	0.31	1.59	0.4
KBTBD11	0.47	0	2.1	0	0	0	0	0	0	0.94	0.38
CCDC189	0.47	0	0.28	0.28	0	1.5	0.39	0.28	0.19	0	0.19
DRC3	0.47	4.28	1.74	0	0	0	0	0	0.47	0	0
ERI3	0.47	0	1.83	0	0	0.38	0	0	0	1.59	0.2
ALG2	0.47	0	0.19	0.19	0	0.38	1.95	0.19	1.03	0.28	0
FBXO33	0.47	0	0.28	0	0	0	0	0	1.67	0.75	0
FBXW2	0.47	0	1.22	0	0	0.28	0	0.73	0.53	0.28	1.17
MAPK1IP1	0.45	0	0	0	0	0.38	0	0	1.5	2.39	0
SPEG	0.42	0.58	2.42	0	0	0.84	0	0	0.41	5	0.38
RAI2	0.42	0	1.08	0	0	0.28	0	0	0.7	0.75	0.38
MEAK7	0.42	0	0.94	0	0	0	0	0	0.56	0.66	0.81
ZMYM3	0.42	0	0.89	0.19	0	0.38	0	0	0.56	1.42	0.28
TBC1D9	0.42	0	2.6	0.84	0	0	0.42	0.56	0.63	0.75	0.42
GFOD2	0.4	0	0.75	0	0	0.21	0	0	1.78	0.7	0
PLPP5	0.4	0	0	0	0	0	0.19	0.28	0	0	0
FAM120B	0.38	0	1.36	0	0	0	0	0.22	0.38	1.08	0.28
ERH	0.38	0.58	1.69	0	0	1.35	0	0	0	1.67	0
UHRF1BP1	0.38	0	0.89	0	0.55	0	0.33	0	0.47	1.45	0.38
GLB1L2	0.38	0	0	1.27	0	0.33	0.84	2.28	0	0	0
TOR1AIP1	0.38	0.79	1.13	1.2	0	0	0.52	0	0.69	5	0.66
JSRP1	0.38	0	1.03	0.8	0	0	0	0	0.38	2.46	0.75
MFHAS1	0.38	0	1.36	0	0	0	0	0	0.33	1.5	0.33
LRGUK	0.38	0.74	2.61	0	0	0	0.38	0	1.88	0.38	0.38
VWA8	0.35	0	0.89	0.14	0	0.94	0.14	0.31	0.28	0.84	0.14
FBXL4	0.31	0	0.95	0	0	0.56	0	0.97	2.35	1.23	0
UBE3D	0.31	0	3.47	0	0	0.56	0	0	0.28	3.41	0
RGD1305347	0.3	0	0	0	0	2.16	0	0	0.47	0	0
TAF11	0.28	0	0.7	0	0	0	0	0	0.52	4.62	0.75
LMAN2L	0.28	0	1.08	0.19	0	0.19	0.77	0.19	2.02	0	0
PEX1	0.28	0	2.75	0.28	0	0.56	0	0	0	1.17	1.32
GNL2	0.28	0.28	0.28	0	0	0	0	0	0	2.53	0
ZGRF1	0.28	0	1.13	0	0	0	0	0	0.64	1.06	0.38
PEX2	0.28	0	0	0	0	0	0	0	0.91	4.49	4.7
UBE2J2	0.28	0.64	2.84	1.57	0	0	0.6	0	0.66	1.62	0
TK2	0.28	0	0.28	0.38	0	0	0	0	3.06	0.94	0
CRPPA	0.28	0.14	4.36	0.19	0	0	0.56	0	0.19	0	0.61
ANKRD28	0.28	0.56	1.35	0	0	0.56	0	0.63	0.28	1.57	0
PLD6	0.26	0.65	0	0.78	0	2.63	0.25	0.51	1.1	0.96	0
PHF8	0.25	0.96	1.85	0	0	0.64	0	0	0.95	2.47	0
CCNJL	0.24	0	1.59	0	0	0	0	0.17	0	1.83	0.36
MYPOP	0.23	0	0.94	0	0	0	0	0	0.7	2.84	0.7
ACSM5	0.19	0	1.64	0.19	0	0	0	0	3.73	1.76	1.47
RWDD4	0.19	0.19	0.94	0	0	0	0	0	0	1.86	0
TTC26	0.19	4.18	1.59	0	0	0.66	0	0	0.19	0.28	0
RNF182	0.19	0	1.9	0.8	0.51	0	0.7	0.73	0.19	2.56	0.19
KLHL31	0.19	0	1.45	0	0	0	0	0	0	1.45	0
NHLRC2	0.19	0.58	1.08	0	0.61	0.19	0	0	0.75	1.13	0.38
RGD1311899	0.19	0	0.28	0	0	0	0	0	0	4.06	0
SEC11A	0.19	0	0.77	4.4	0	0.66	0	0	0.19	0.19	1.59
LACTB2	0.19	0	1.58	0	0	0	0	0	4.49	0.47	0.62
METTL21CL1	0.19	0	1.02	0.73	0	0.47	0	0	1.22	0	0.17
EFHC1	0.19	1.03	0.62	0.98	0	0.65	0.28	0	0.81	0.86	0.75
PRMT2	0.19	0	2.79	0.19	0	0	0	0	0.38	1.13	0
MED24	0.17	0	2.2	0	0	0	0	0	0	5	0.47
MED13L	0.14	0	1.22	0	0	0.14	0	0	0.73	2.06	0.47
DNAH6	0.14	1.02	1.5	0	0	0.14	0	0	0.86	1.25	0.17
DENND4A	0.09	0.65	1.55	0.09	0.87	0.09	0.9	0.84	0.89	0.38	0.47
RPS6KA4	0	0.67	3.12	0	0	0	0	0.78	0	3.07	0
ENY2	0	0	1.31	0	0	0.94	0	0	0.38	2.17	0
RPA1	0	0	0.18	0	0	0	0	0	0.69	1.16	0.68
ZFP266	0	0	1.59	0	0	0	0	0	0	2.81	0.62
C1QTNF3	0	0.8	0	1.51	0	2.96	0	0.56	0	0.79	0
PRPF4B	0	0.51	1.45	0	0	0	0	0	0	4.64	0
KCTD15	0	0	0.56	0	0	0.56	0	0	0	2.26	0
SPSB3	0	0.57	1.52	0	0	1.03	0	0	0	1.5	0
PSPC1	0	0.92	0.94	0	0	0	0	0	0.94	4.53	0
WDCP	0	0	0	0	0	0	0	0	0	0	0
KCTD10	0	0.5	0	0	0	0	0	0.64	0	3.24	0
GATB	0	0	0.77	0	0	0	0	0	2.23	0.77	0.41
LOC100911319	0	0	0	0	0	0	0	0	0	0	0
MAGED2	0	0.63	1.5	0.54	0	0	0	0	0	2.7	0
GBF1	0	0	2.1	1.24	0.66	0	1.66	0.73	0.64	0.47	0
VXN	0	0	1.5	0	0	0	0	0	0	1.78	0
VWA3B	0	0	0.98	0	0	0	0	0	1.13	1.83	0
TOR1AIP2	0	0	0	0	0	0	0	0	0	0	0
RORA	0	0	0.74	0	0	0.72	0	0	0.81	3.29	0
SNN	0	0.62	0	0	0	2.91	0	0	3.43	0.91	0
FHOD3	0	0.96	2.54	0.56	0	0	0	0	0	2.09	0
TRIM7	0	0.53	1.59	0	0	0	0	0	0	3.07	0
RBBP7	0	0	2.98	0	0	0	0	0	0.69	5	0
LOC103691261	0	0	1.31	0	0	0.19	0	0	0.19	1.31	0.28
MRPL58	0	0	1.04	0	0	0	0	0	3.34	0	1.45
PLEKHH2	0	0	1.36	0	0	0	0	0	0.19	2.16	0
RASL12	0	0	2.56	0	0	0.38	0	0	1.5	1.07	0
CCDC106	0	0	0.38	0	0	0	0	0	0	2.41	0
FAM229B	0	0	0	0	0	0	0	0	0	1.3	0
RBM47	0	0	0	0	0	0.85	0	0	0	4.67	0.82
SAXO2	0	0	1.41	0	0	0	0	0	0	1.77	0
TRIM68	0	0	0.73	0	0	0	0	0	0	0.81	0
ZBTB21	0	0	1.55	0	0	0	0	0	0.58	2.95	0
PITHD1	0	0	2.06	0	0	0	0	0	0	1.64	0
ZC3H12C	0	0	0.98	0	0	0.53	0.61	0	0	2.28	0
ARHGEF10L	0	0	0	0	0	0	0	0	0	0	0
CFAP126	0	0.51	0.66	0	0	0	0	0	0.9	1.5	0.38
LMNTD2	0	0	1.5	0	0	0	0	0	0	2.2	0
CEP131	0	1.28	1.5	0	0	0	0	0	0	2.48	0
APPBP2	0	3.21	2.15	0	0	0	0	0	0.38	2.76	0
KBTBD6	0	0	0	0	0	0.54	0	0	0	0.92	0
AHSA2	0	0	2.44	0	0	0	0	0	0	1.59	0
SETD6	0	0	2	0	0	0	0	0	2.3	4.23	1.22
ZBBX	0	0	1.92	0	0	0	0	0	0.19	2.73	0.19
STPG1	0	0	1.55	0	0	0	0	0	2	4.05	0
FBXO22	0	0.66	1.75	0	0	0.51	0	0	0	1.95	0.8
ZFP444	0	0	0	0	0	0	0	0	0	3	0.8
HMGN2	0	0	0	0	0	4.14	0	0	0	4.24	0
PHC3	0	0	1.55	0	0	0.5	0	0	0	3.23	0
MYG1	0	0	1.11	0.53	0	0.28	0	0	4.51	4.06	1.2
ARIH1	0	0.87	1.99	0.85	0.88	0	0	1.03	1.84	2.08	0.74
REXO4	0	0	0.66	0	0	0	0	0	0	2.69	0
HEATR3	0	0	0.92	0	0	0	0	0	1.17	1.7	0
BCORL1	0	0	1.68	0	0	0	0	0	0	2.55	0
RTF1	0	0.82	0	0.98	0	1.69	0.66	0	0	2.72	0
LOC690276	0	0	0.38	0	0	0	0	0	0.84	1.82	0
EPB41L4A	0	0.68	2.41	0	0	0	0	0	0	2.9	0
RPL22L1	0	0	2.03	0	0	0	0	0	0.54	2.65	0
SKA3	0	4.18	2.48	0	0	0	0.28	0	1.44	2.17	0
PRPSAP1	0	0	1.59	0	0	0	0	0	3.14	0	0
TAF15	0	0	1.62	0	0	0	0.61	0	0	2.57	0
FAM222A	0	0	0	0	0	0	0	0	1.28	0	0
PHACTR2	0	0.62	1.41	0	0	0	0	0	0	2.64	0
ZFP652	0	0	1.59	0	0	0.56	0	0	0	4.29	0
TTC34	0	0	1.56	0	0	0	0	0	1.31	0.89	0.31
AMZ2	0	0	1.69	0	0	0.19	0	0	0.19	1.5	0.18
TTC30B	0	3	0	0	0	0	0	0	0	0	0
ZFP111	0	0	1.69	0	0	0	0	0	0	3.08	0
FAM117A	0	0	1.28	0	0	0	0	0	1.72	1.55	0.59
FAM53B	0	0	1.28	0	0	0	0	0	0.56	2.33	0.48
METTL16	0	0	2.07	0	0	0.79	0	0	0.89	3.35	0
KLF16	0	0	0	0	0	0.58	0	0	0	3.44	0
DET1	0	0	1.45	0	0	0	0	0	0	2.2	0
L3MBTL3	0	0	1.31	0	0	0	0	0	0	2.96	0
COA7	0	0	1.67	0.53	0	1.97	0	0	0.28	0	0.58
TBC1D16	0	0	0	0	0	0	0	0	0	0	0
IQUB	0	0	1.5	0	0	0	0	0	1.13	1.27	0
UBXN8	0	0	0	0.98	0	2.16	1.75	0.19	0	0	0
SPATA18	0	0.89	1.98	0.6	0	0	0	1.23	4.27	2.46	0.53
RGD1561795	0	4	0.38	0	0	2.44	0	0	0	1.11	0
TCF20	0	0	1.5	0	0	0	0	0	0.56	3.07	0
LRRC46	0	0	2.06	0	0	0.28	0	0	0.19	1.42	0
RGD1561916	0	0	0.84	0	0	0.84	0	0	0.8	1.93	0
CCDC13	0	0	2.44	0	0	0	0	0	0.28	1.6	0
APEG3	0	0	0	0	0	0	0	0	0	0	0
ANKRD39	0	0	2.51	0	0	1.5	0	0	0	0.94	0
R3HDM2	0	0	1.55	0	0	0	0	0	0	2.85	0
QTRT1	0	0	0.61	0	0	0	0	0	3.97	4.3	0.42
UNC119B	0	0.8	1.83	0	0.52	0	0	0	0	1.88	0
CTIF	0	0	1.45	0	0	0	0	0	0	2.78	0
LOC688553	0	0	0	0	0	0	0	0	0.28	2.63	0
TCP11L2	0	0	0.78	0	0	0	0	0	0	0.25	0
TNKS1BP1	0	0	1.59	0	0	0	0	0	0	2.83	0
GASK1B	0	0.56	1.06	0	0	0.73	3.52	0	1.94	0.7	0
CHD5	0	0	0	0	0	0	0	0	0	5	0
LOC684797	0	0.82	0	0	0	0	0.83	0	0	5	0
PJA1	0	0	0	0	0	0	0	0	0	0.6	0
LOC100361018	0	0	0	0	0	0	0	0	0	0	0
CCDC187	0	0	1.27	0	0	0	0	0	1.27	1.73	0
POLR3A	0	0	1.64	0	0.67	0	0	0	0.67	2.79	0
CCPG1OS	0	0	0	0	0	0	0	0	0	0	0
TMEM135	0	0.53	1.98	1.14	0	0	1.04	1	4.32	1.65	5
BICDL1	0	1.06	1.17	0	0	0.75	0	0	0.67	1.36	0.58
FANK1	0	4.11	4.51	0.33	0	0	0	0	0.52	4.18	0
PROSER3	0	0	1.64	0	0	0	0	0	0	2.44	0
WDTC1	0	0.5	0.46	0	0	0	0	0	0	0	0.86
YPEL5	0	0	1.13	0	0	0.66	0	0	0.47	1.58	0.72
PYROXD2	0	0	0	0	0	0	0	0	4.51	0.28	0
NUDT6	0	0	0.09	0.53	0	0.09	0	0	5	5	0.09
UBAP1L	0	0	0	0	0	0	0	0	0	0	0
BCL7C	0	0	0	0	0	0	0	0	1.78	3.17	0
CAPS2	0	0	1.83	0	0	0	0.19	0	0.47	1.03	0.28
RASSF3	0	0	1.78	0	0	0.56	0	0	0.38	1.73	0
ERICH3	0	0	1.5	0	0	0	0	0	0	2.39	0
NECAB3	0	0	0.28	0.22	0	1.97	0	0.38	0	0.83	0
TBL2	0	0.51	0	0.67	0	0	0	0	0	0.52	0
PXYLP1	0	0	0	0.8	0	1.22	4.45	0	0	0	0
BAZ1B	0	0	1.55	0	0	0.62	0	0	0	3.32	0
CGNL1	0	0.88	2.11	0	0	0	0	0	0	2.62	0
HPS1	0	0	0	0.56	0	0	0	0	0	0	0
RNF214	0	0	1.41	0	0	0	0.28	0	0	1.41	0
WDR33	0	0	1.27	0	0	0	0	0	1.08	2.89	0
PDCD7	0	0	0.28	0	0	0	0	0	0.75	2.15	0
LRRC34	0	0.56	2.67	0	0	0	0	0	0	3.47	0
LOC100910838	0	0.72	0	0	0	0	0	0	0	0.53	0
SNAPC4	0	0	1.55	0	0	0	0	0	0	3.23	0
CCDC9B	0	0	0.98	0	0	0.56	0	0.38	0	1.55	0
ETFRF1	0	0	0.62	0	0	0.75	0	0	1.21	1.69	0
LOC103691238	0	0	1.55	0	0	0	0	0	0	2.89	0
APBB3	0	0	1.46	0	0	0	0	0	0	5	0.56
ANKRD13D	0	0	0.7	0.62	0.6	0	0	0	1.22	0.7	0.7
SPOUT1	0	0	1.69	0	0	0.47	0	0	0	1.44	0
DAW1	0	0.72	1.36	0	0	2	0	0	0.28	1.36	0.35
LSM11	0	0	1.59	0	0	0	0	0	0	2.99	0
PUS10	0	0.28	1.78	0	0	0	0	0	0	1.38	0
COMMD4	0	0	1.21	0	0	1.31	0	0	0.28	0.94	0
MRPS7	0	0	0.19	0	0	0	0	0	4.53	0.19	0
AFF4	0	0.61	1.67	0	0	0	0.42	0	0	3.17	0
ANGEL2	0	0	1.5	0.34	0	0	0	0	0	2.25	0
CCDC180	0	0	0.89	0	0	0	0	0	1.31	1.27	0
MRTO4	0	0	0.88	0	0	0	0	0	2.06	0.52	0
[truncated: 646 more rows]

## Sheet: S10 Plasma membrane allocated
Table S10 - Plasma membrane-associated choroid plexus transcripts. Differentially expressed rat choroid plexus genes with a plasma membrane compartment score (Table S9) meeting the criteria described in the methods section. The table contains the gene symbol, and genes presented had a basemean above 8. Summed transcripts per million (SUM TPM) for the light and dark phase is based on a mean obtain…
Ensembl	Gene symbol	SUM TPM	Log2 FC	P value	FDR
ENSRNOG00000015449	TMEM171	3	3.83	<0.001	<0.001
ENSRNOG00000002419	PLP1	13	1.68	<0.01	<0.05
ENSRNOG00000026328	GPR137C	<1	1.51	<0.001	<0.01
ENSRNOG00000015264	LRRC38	10	1.3	<0.001	<0.001
ENSRNOG00000013656	LPAR1	2	1.21	<0.001	<0.001
ENSRNOG00000020864	KIRREL2	10	1.15	<0.001	<0.01
ENSRNOG00000016469	FXYD2	5	1.13	<0.01	<0.05
ENSRNOG00000009522	ADRA1A	2	1.1	<0.001	<0.001
ENSRNOG00000018760	MPP7	33	1.07	<0.001	<0.001
ENSRNOG00000047307	CNTFR	27	1.06	<0.001	<0.001
ENSRNOG00000016872	PLPPR4	9	1.01	<0.001	<0.001
ENSRNOG00000001915	CHODL	<1	0.97	<0.01	<0.05
ENSRNOG00000007490	GABRR2	10	0.93	<0.001	<0.001
ENSRNOG00000020247	CNIH2	2	0.88	<0.01	<0.01
ENSRNOG00000001452	FZD9	5	0.85	<0.01	<0.05
ENSRNOG00000061147	FAM189A2	60	0.83	<0.001	<0.001
ENSRNOG00000017528	GPR157	5	0.82	<0.001	<0.001
ENSRNOG00000005932	MEGF9	68	0.82	<0.001	<0.001
ENSRNOG00000006204	SLC30A3	9	0.79	<0.001	<0.001
ENSRNOG00000006403	NECTIN1	6	0.78	<0.001	<0.001
ENSRNOG00000007687	SEMA7A	44	0.77	<0.001	<0.01
ENSRNOG00000001854	TMTC1	44	0.76	<0.001	<0.001
ENSRNOG00000061450	HOMER2	2	0.76	<0.001	<0.01
ENSRNOG00000003073	GPR161	2	0.75	<0.001	<0.01
ENSRNOG00000001926	CLDN1	192	0.73	<0.001	<0.001
ENSRNOG00000018086	SLC22A8	225	0.73	<0.001	<0.001
ENSRNOG00000010986	CMTM7	7	0.71	<0.01	<0.05
ENSRNOG00000002227	KIT	11	0.68	<0.001	<0.001
ENSRNOG00000004317	VIPR2	2	0.67	<0.001	<0.01
ENSRNOG00000029049	ZDHHC14	7	0.66	<0.001	<0.001
ENSRNOG00000005491	BEST3	19	0.62	<0.001	<0.01
ENSRNOG00000010951	CMTM6	69	0.61	<0.001	<0.001
ENSRNOG00000013836	ARHGAP17	41	0.6	<0.001	<0.001
ENSRNOG00000000123	RNF19B	16	0.59	<0.001	<0.001
ENSRNOG00000011032	LHFPL2	45	0.59	<0.001	<0.001
ENSRNOG00000058111	ITGA2	6	0.58	<0.001	<0.001
ENSRNOG00000029740	SLC35G1	16	0.58	<0.001	<0.01
ENSRNOG00000011000	RIMS1	1	0.57	<0.01	<0.05
ENSRNOG00000017193	LINGO1	10	0.56	<0.001	<0.001
ENSRNOG00000011789	CDON	11	0.56	<0.001	<0.001
ENSRNOG00000011696	LIFR	13	0.55	<0.001	<0.001
ENSRNOG00000007732	SLC35C1	15	0.55	<0.001	<0.001
ENSRNOG00000016196	DLGAP1	83	0.55	<0.001	<0.001
ENSRNOG00000057557	PRLR	271	0.55	<0.001	<0.001
ENSRNOG00000010947	MMP14	281	0.55	<0.001	<0.001
ENSRNOG00000019958	TMEM151B	9	0.55	<0.001	<0.01
ENSRNOG00000024039	SERINC5	58	0.53	<0.001	<0.001
ENSRNOG00000000245	SLC16A6	121	0.53	<0.001	<0.001
ENSRNOG00000008713	SLC41A2	3	0.53	<0.001	<0.01
ENSRNOG00000006729	SLC24A4	164	0.52	<0.001	<0.001
ENSRNOG00000018485	GPR155	4	0.52	<0.01	<0.05
ENSRNOG00000054360	TSPAN11	7	0.52	<0.01	<0.05
ENSRNOG00000014650	SEMA4G	2	0.51	<0.01	<0.05
ENSRNOG00000059362	HAS3	<1	0.5	<0.01	<0.05
ENSRNOG00000006010	SLC6A20	71	0.48	<0.001	<0.01
ENSRNOG00000019361	INPP5J	3	0.48	<0.01	<0.05
ENSRNOG00000056106	DIP2B	11	0.47	<0.001	<0.001
ENSRNOG00000032659	PLCL1	78	0.47	<0.001	<0.001
ENSRNOG00000001709	AP2M1	411	0.47	<0.001	<0.001
ENSRNOG00000014171	TNFSF13	25	0.45	<0.001	<0.001
ENSRNOG00000003732	FLRT2	27	0.45	<0.001	<0.001
ENSRNOG00000022802	TMEM184B	139	0.44	<0.001	<0.001
ENSRNOG00000006569	ITGB8	161	0.44	<0.001	<0.001
ENSRNOG00000009740	SLCO1C1	497	0.44	<0.001	<0.001
ENSRNOG00000013170	IL13RA1	17	0.44	<0.001	<0.01
ENSRNOG00000025539	VPS13A	5	0.44	<0.01	<0.05
ENSRNOG00000021032	SPHK2	50	0.43	<0.001	<0.001
ENSRNOG00000004332	EGFR	4	0.43	<0.001	<0.01
ENSRNOG00000008237	UNC13B	8	0.43	<0.001	<0.01
ENSRNOG00000058618	DCST2	12	0.42	<0.001	<0.001
ENSRNOG00000007894	MPDZ	20	0.42	<0.001	<0.001
ENSRNOG00000020424	PLPP4	4	0.42	<0.001	<0.01
ENSRNOG00000014761	RASD2	18	0.42	<0.01	<0.05
ENSRNOG00000025155	LMTK2	32	0.41	<0.001	<0.001
ENSRNOG00000019490	SLC20A2	311	0.41	<0.001	<0.001
ENSRNOG00000023851	IGSF3	9	0.4	<0.001	<0.001
ENSRNOG00000014243	PEAR1	64	0.4	<0.001	<0.001
ENSRNOG00000014311	SLC7A8	97	0.39	<0.001	<0.001
ENSRNOG00000001195	TRPV4	139	0.39	<0.001	<0.001
ENSRNOG00000011922	STT3B	54	0.38	<0.001	<0.001
ENSRNOG00000051487	KREMEN1	73	0.38	<0.001	<0.001
ENSRNOG00000024578	TTYH2	15	0.37	<0.001	<0.001
ENSRNOG00000007426	TMEM64	48	0.37	<0.001	<0.001
ENSRNOG00000017506	CLTB	460	0.37	<0.001	<0.001
ENSRNOG00000020058	CELSR2	12	0.36	<0.001	<0.001
ENSRNOG00000010495	TTC17	23	0.36	<0.001	<0.001
ENSRNOG00000008487	AMOTL2	35	0.35	<0.001	<0.001
ENSRNOG00000059016	TSPAN12	46	0.35	<0.001	<0.01
ENSRNOG00000009832	SLC39A14	23	0.34	<0.001	<0.001
ENSRNOG00000009414	CRELD1	57	0.34	<0.001	<0.001
ENSRNOG00000017635	INPP5A	71	0.34	<0.001	<0.001
ENSRNOG00000023095	NPEPPS	119	0.34	<0.001	<0.001
ENSRNOG00000005957	SLC4A7	16	0.34	<0.001	<0.01
ENSRNOG00000003031	ATP2B4	43	0.34	<0.001	<0.01
ENSRNOG00000015430	NLGN2	25	0.33	<0.001	<0.001
ENSRNOG00000010744	NRP1	76	0.33	<0.001	<0.001
ENSRNOG00000008754	FLVCR2	5	0.33	<0.01	<0.05
ENSRNOG00000021410	NEGR1	10	0.33	<0.01	<0.05
ENSRNOG00000027191	BIRC6	12	0.32	<0.001	<0.001
ENSRNOG00000045665	AMIGO1	13	0.32	<0.001	<0.001
ENSRNOG00000012802	TENM3	19	0.32	<0.001	<0.01
ENSRNOG00000026415	COL14A1	6	0.32	<0.01	<0.05
ENSRNOG00000022975	NFAM1	23	0.32	<0.01	<0.05
ENSRNOG00000015886	CNNM4	16	0.3	<0.001	<0.001
ENSRNOG00000058476	MAST2	21	0.3	<0.001	<0.001
ENSRNOG00000023453	LRBA	72	0.3	<0.001	<0.001
ENSRNOG00000014297	SDC4	166	0.3	<0.001	<0.001
ENSRNOG00000010852	NUP205	10	0.3	<0.001	<0.01
ENSRNOG00000007644	MBTPS2	13	0.29	<0.001	<0.001
ENSRNOG00000007341	MROH8	<1	0.29	<0.001	<0.01
ENSRNOG00000014369	SLC27A4	13	0.29	<0.01	<0.05
ENSRNOG00000023208	MYORG	17	0.28	<0.01	<0.05
ENSRNOG00000054751	LMBRD2	20	0.28	<0.01	<0.05
ENSRNOG00000006623	CD302	92	0.28	<0.01	<0.05
ENSRNOG00000024972	COX10	17	0.27	<0.001	<0.001
ENSRNOG00000018569	AHCYL1	341	0.27	<0.001	<0.001
ENSRNOG00000020839	LRFN3	10	0.27	<0.01	<0.05
ENSRNOG00000013963	IL6ST	96	0.26	<0.001	<0.001
ENSRNOG00000009811	CNIH1	227	0.26	<0.001	<0.001
ENSRNOG00000002225	SCARB2	300	0.26	<0.001	<0.001
ENSRNOG00000001092	KL	1173	0.26	<0.001	<0.001
ENSRNOG00000004806	STRN	25	0.26	<0.001	<0.01
ENSRNOG00000019354	PTCH1	25	0.25	<0.001	<0.001
ENSRNOG00000016408	KIRREL1	42	0.25	<0.001	<0.001
ENSRNOG00000016398	CLSTN1	129	0.25	<0.001	<0.001
ENSRNOG00000002248	FRYL	8	0.25	<0.01	<0.05
ENSRNOG00000018217	SYT5	19	0.25	<0.01	<0.05
ENSRNOG00000016371	SLC18B1	88	0.24	<0.001	<0.001
ENSRNOG00000030269	ATP2B2	135	0.24	<0.001	<0.001
ENSRNOG00000011161	SLC2A12	228	0.24	<0.001	<0.001
ENSRNOG00000006483	HEATR5A	11	0.24	<0.001	<0.01
ENSRNOG00000000230	LMF1	22	0.24	<0.001	<0.01
ENSRNOG00000037165	NIPAL3	28	0.24	<0.001	<0.01
ENSRNOG00000015741	SLC2A13	4	0.24	<0.01	<0.05
ENSRNOG00000019039	INPP5E	14	0.24	<0.01	<0.05
ENSRNOG00000042912	MYCBPAP	23	0.24	<0.01	<0.05
ENSRNOG00000025926	HEATR5B	19	0.23	<0.001	<0.001
ENSRNOG00000016032	CNNM3	84	0.23	<0.001	<0.001
ENSRNOG00000018823	NISCH	167	0.23	<0.001	<0.001
ENSRNOG00000043212	DIP2A	16	0.23	<0.01	<0.01
ENSRNOG00000011677	SLC39A10	24	0.23	<0.001	<0.01
ENSRNOG00000002001	ITSN1	16	0.23	<0.01	<0.05
ENSRNOG00000020225	DLGAP4	47	0.23	<0.01	<0.05
ENSRNOG00000020113	CNNM2	92	0.23	<0.01	<0.05
ENSRNOG00000039776	EXOC3	48	0.22	<0.001	<0.001
ENSRNOG00000021240	ATRN	59	0.22	<0.001	<0.001
ENSRNOG00000019957	LRIG2	11	0.22	<0.001	<0.01
ENSRNOG00000026005	INTS5	18	0.22	<0.01	<0.05
ENSRNOG00000006526	SEMA3C	26	0.22	<0.01	<0.05
ENSRNOG00000020950	SYVN1	47	0.21	<0.001	<0.001
ENSRNOG00000006338	LRP6	76	0.21	<0.001	<0.001
ENSRNOG00000002028	TMEM50B	84	0.21	<0.001	<0.001
ENSRNOG00000013798	FNBP1L	92	0.21	<0.001	<0.001
ENSRNOG00000019534	AP2A2	99	0.21	<0.001	<0.01
ENSRNOG00000018317	AAK1	7	0.21	<0.01	<0.05
ENSRNOG00000017154	ATP11A	403	0.21	<0.01	<0.05
ENSRNOG00000002832	SLC16A2	522	0.21	<0.01	<0.05
ENSRNOG00000036745	GNA13	36	0.2	<0.001	<0.001
ENSRNOG00000036814	ATP6V0A1	58	0.2	<0.001	<0.001
ENSRNOG00000004026	ATP2B1	28	0.2	<0.001	<0.01
ENSRNOG00000022305	ABCC1	66	0.2	<0.01	<0.05
ENSRNOG00000006490	NEO1	22	0.19	<0.001	<0.001
ENSRNOG00000002146	PKD2	47	0.19	<0.001	<0.001
ENSRNOG00000016372	SLC12A7	65	0.19	<0.001	<0.001
ENSRNOG00000012178	LMBRD1	255	0.19	<0.001	<0.001
ENSRNOG00000013517	PHTF2	18	0.19	<0.01	<0.05
ENSRNOG00000055471	YWHAH	105	0.19	<0.01	<0.05
ENSRNOG00000016965	ANAPC1	43	0.18	<0.001	<0.001
ENSRNOG00000010771	PKD1	30	0.18	<0.001	<0.01
ENSRNOG00000011227	ATP1B2	333	0.18	<0.001	<0.01
ENSRNOG00000058866	MYO5A	19	0.18	<0.01	<0.05
ENSRNOG00000018164	SPCS2	131	0.17	<0.001	<0.001
ENSRNOG00000026870	CLIC6	2578	0.17	<0.001	<0.001
ENSRNOG00000037207	UBR1	30	0.17	<0.01	<0.05
ENSRNOG00000060694	ADAM17	32	0.17	<0.01	<0.05
ENSRNOG00000011652	SPPL2A	51	0.17	<0.01	<0.05
ENSRNOG00000019799	PCDHGC3	65	0.16	<0.001	<0.001
ENSRNOG00000024402	FOCAD	15	0.16	<0.001	<0.01
ENSRNOG00000015334	FCHO2	40	0.16	<0.001	<0.01
ENSRNOG00000061304	ATP2B3	622	0.16	<0.001	<0.01
ENSRNOG00000025185	NUP188	14	0.16	<0.01	<0.05
ENSRNOG00000007900	TSPAN33	250	0.16	<0.01	<0.05
ENSRNOG00000001235	GNA12	115	0.15	<0.01	<0.05
ENSRNOG00000013443	TM9SF3	215	0.14	<0.001	<0.01
ENSRNOG00000049876	PRKAR1A	299	0.14	<0.001	<0.01
ENSRNOG00000016010	MUL1	27	0.14	<0.01	<0.05
ENSRNOG00000025792	CRK	136	0.14	<0.01	<0.05
ENSRNOG00000011184	SLC13A4	881	0.14	<0.01	<0.05
ENSRNOG00000021262	SLC23A2	218	0.13	<0.001	<0.01
ENSRNOG00000018009	RAB8B	28	0.13	<0.01	<0.05
ENSRNOG00000003261	USP9X	45	0.13	<0.01	<0.05
ENSRNOG00000029510	PLXNB1	46	0.13	<0.01	<0.05
ENSRNOG00000057806	TRPM7	61	0.13	<0.01	<0.05
ENSRNOG00000011956	AKTIP	111	0.13	<0.01	<0.05
ENSRNOG00000000921	UBL3	122	0.13	<0.01	<0.05
ENSRNOG00000020813	LTBP3	130	0.13	<0.01	<0.05
ENSRNOG00000011491	DNAJC13	15	0.12	<0.01	<0.05
ENSRNOG00000009236	NECAP1	60	0.12	<0.01	<0.05
ENSRNOG00000015068	IL11RA1	113	0.12	<0.01	<0.05
ENSRNOG00000033426	CDC37	159	0.12	<0.01	<0.05
ENSRNOG00000005307	SLC4A10	605	0.12	<0.01	<0.05
ENSRNOG00000019282	UBQLN1	170	0.11	<0.01	<0.01
ENSRNOG00000013659	TEX2	29	0.11	<0.01	<0.05
ENSRNOG00000031814	SORT1	78	0.11	<0.01	<0.05
ENSRNOG00000015528	PJA2	123	0.11	<0.01	<0.05
ENSRNOG00000010153	RAF1	92	0.08	<0.01	<0.05
ENSRNOG00000000893	TMEM248	207	-0.12	<0.01	<0.05
ENSRNOG00000029260	PITPNM2	46	-0.13	<0.001	<0.01
ENSRNOG00000012860	TMEM184C	74	-0.14	<0.01	<0.05
ENSRNOG00000023816	APH1A	159	-0.15	<0.001	<0.01
ENSRNOG00000024801	SLC35A2	55	-0.15	<0.01	<0.05
ENSRNOG00000005175	SGPP1	73	-0.15	<0.01	<0.05
ENSRNOG00000019651	SLC12A4	253	-0.16	<0.001	<0.001
ENSRNOG00000007706	PRKAA2	56	-0.16	<0.001	<0.01
ENSRNOG00000010682	CLCN3	60	-0.16	<0.01	<0.05
ENSRNOG00000000465	SLC39A7	205	-0.17	<0.001	<0.01
ENSRNOG00000002767	DLG3	30	-0.17	<0.01	<0.05
ENSRNOG00000005190	NIPAL2	67	-0.17	<0.01	<0.05
ENSRNOG00000006870	MTDH	70	-0.17	<0.01	<0.05
ENSRNOG00000022054	PAQR7	98	-0.17	<0.01	<0.05
ENSRNOG00000002956	STIM2	193	-0.18	<0.001	<0.001
ENSRNOG00000017871	SIDT2	90	-0.18	<0.001	<0.01
ENSRNOG00000007720	RNF26	29	-0.18	<0.01	<0.05
ENSRNOG00000019341	TMEM179B	52	-0.18	<0.01	<0.05
ENSRNOG00000000047	CD82	288	-0.19	<0.001	<0.01
ENSRNOG00000011348	SNX14	48	-0.19	<0.01	<0.05
ENSRNOG00000003472	ATP11C	313	-0.2	<0.001	<0.01
ENSRNOG00000004749	SLC30A1	53	-0.2	<0.01	<0.05
ENSRNOG00000001874	SLC7A4	67	-0.2	<0.01	<0.05
ENSRNOG00000009068	PHLDA3	164	-0.2	<0.01	<0.05
ENSRNOG00000052990	CERS5	121	-0.21	<0.001	<0.001
ENSRNOG00000013256	RIC8A	62	-0.21	<0.001	<0.01
ENSRNOG00000015288	DIP2C	105	-0.21	<0.001	<0.01
ENSRNOG00000003515	EPHX1	413	-0.21	<0.001	<0.01
ENSRNOG00000020554	SLC50A1	45	-0.21	<0.01	<0.05
ENSRNOG00000010731	GPM6A	363	-0.21	<0.01	<0.05
ENSRNOG00000014659	EBPL	74	-0.22	<0.01	<0.05
ENSRNOG00000020374	TMEM8A	55	-0.23	<0.001	<0.001
ENSRNOG00000007433	CYB561	627	-0.23	<0.001	<0.001
ENSRNOG00000000994	STXBP2	32	-0.24	<0.001	<0.001
ENSRNOG00000004602	RNF145	63	-0.24	<0.001	<0.001
ENSRNOG00000007905	ITGA7	46	-0.24	<0.01	<0.05
ENSRNOG00000057040	SPNS2	12	-0.25	<0.001	<0.001
ENSRNOG00000008619	AGTRAP	71	-0.25	<0.001	<0.001
ENSRNOG00000026978	OSCP1	92	-0.25	<0.001	<0.001
ENSRNOG00000010378	SLC4A5	1174	-0.25	<0.001	<0.001
ENSRNOG00000010064	ABCC4	30	-0.25	<0.001	<0.01
ENSRNOG00000006519	TMEM107	99	-0.25	<0.001	<0.01
ENSRNOG00000007329	FRMD6	19	-0.25	<0.01	<0.05
ENSRNOG00000006096	SLC26A7	28	-0.25	<0.01	<0.05
ENSRNOG00000001443	RHBDD2	66	-0.26	<0.001	<0.001
ENSRNOG00000017704	SEMA3F	32	-0.26	<0.001	<0.01
ENSRNOG00000016374	FGFR2	400	-0.26	<0.001	<0.01
ENSRNOG00000003338	PMP22	21	-0.27	<0.001	<0.01
ENSRNOG00000028711	DGAT1	34	-0.28	<0.001	<0.001
ENSRNOG00000057628	SLC5A6	171	-0.28	<0.001	<0.001
ENSRNOG00000003144	GPRC5C	42	-0.28	<0.01	<0.01
ENSRNOG00000012074	IFNGR1	51	-0.28	<0.01	<0.05
ENSRNOG00000001888	ARVCF	37	-0.29	<0.001	<0.001
ENSRNOG00000002135	SGCB	138	-0.29	<0.001	<0.001
ENSRNOG00000002121	LRRC8D	23	-0.3	<0.001	<0.001
ENSRNOG00000009691	LRRN2	56	-0.3	<0.001	<0.01
ENSRNOG00000015685	MFSD3	8	-0.3	<0.01	<0.05
ENSRNOG00000012367	PCDH7	21	-0.31	<0.001	<0.01
ENSRNOG00000022071	ITGA2B	2	-0.31	<0.01	<0.05
ENSRNOG00000026564	PTPDC1	7	-0.31	<0.01	<0.05
ENSRNOG00000011646	REM2	14	-0.31	<0.01	<0.05
ENSRNOG00000001288	GPR146	71	-0.32	<0.001	<0.001
ENSRNOG00000008346	ITGB6	81	-0.32	<0.001	<0.001
ENSRNOG00000011517	TNFRSF21	3	-0.32	<0.01	<0.05
ENSRNOG00000020936	NRADD	16	-0.32	<0.01	<0.05
ENSRNOG00000000177	PLPP2	39	-0.33	<0.001	<0.01
ENSRNOG00000001714	ATP13A4	7	-0.33	<0.01	<0.05
ENSRNOG00000025498	CRB2	16	-0.34	<0.001	<0.001
ENSRNOG00000002129	LRRC8B	9	-0.34	<0.001	<0.01
ENSRNOG00000052232	CYB561D1	12	-0.34	<0.01	<0.05
ENSRNOG00000016544	ARHGEF28	7	-0.35	<0.001	<0.001
ENSRNOG00000053787	MDFIC	105	-0.35	<0.001	<0.001
ENSRNOG00000008312	STRA6	174	-0.35	<0.001	<0.001
ENSRNOG00000001232	SLC19A1	182	-0.35	<0.001	<0.001
ENSRNOG00000046007	CLDN3	35	-0.35	<0.001	<0.01
ENSRNOG00000021101	SEMA6C	12	-0.35	<0.01	<0.05
ENSRNOG00000016494	TMEM204	34	-0.35	<0.01	<0.05
ENSRNOG00000011361	SLC37A4	23	-0.36	<0.001	<0.001
ENSRNOG00000001174	PDE9A	29	-0.36	<0.001	<0.01
ENSRNOG00000017052	PIANP	7	-0.36	<0.01	<0.05
ENSRNOG00000008857	ADAMTS10	16	-0.36	<0.01	<0.05
ENSRNOG00000036866	ACER3	28	-0.37	<0.001	<0.001
ENSRNOG00000019900	SLC35B2	58	-0.37	<0.001	<0.001
ENSRNOG00000011648	AQP1	1076	-0.37	<0.001	<0.001
ENSRNOG00000019996	SLC16A1	17	-0.37	<0.01	<0.05
ENSRNOG00000020532	KCNQ1	40	-0.38	<0.001	<0.001
ENSRNOG00000010204	TMEM9	129	-0.38	<0.001	<0.001
ENSRNOG00000001427	ORAI2	17	-0.39	<0.001	<0.001
ENSRNOG00000011598	SLC15A1	5	-0.39	<0.01	<0.05
ENSRNOG00000005798	CAV3	43	-0.4	<0.001	<0.001
ENSRNOG00000019253	BCAR1	169	-0.4	<0.001	<0.001
ENSRNOG00000000655	PTPRC	4	-0.4	<0.01	<0.05
ENSRNOG00000047493	SLCO1A4	9	-0.4	<0.01	<0.05
ENSRNOG00000000658	ACACB	3	-0.41	<0.001	<0.001
ENSRNOG00000009681	FLOT2	91	-0.41	<0.001	<0.001
ENSRNOG00000009149	JAM3	287	-0.41	<0.001	<0.001
ENSRNOG00000000704	CMKLR1	5	-0.41	<0.01	<0.01
ENSRNOG00000001989	ALCAM	20	-0.41	<0.001	<0.01
ENSRNOG00000051854	ENPEP	18	-0.41	<0.01	<0.05
ENSRNOG00000001435	SSC4D	7	-0.42	<0.001	<0.01
ENSRNOG00000000981	SCARB1	32	-0.43	<0.001	<0.001
ENSRNOG00000001516	RAPGEF4	7	-0.43	<0.001	<0.01
ENSRNOG00000012090	SLC16A8	78	-0.43	<0.01	<0.05
ENSRNOG00000039076	SPACA6	3	-0.44	<0.001	<0.001
ENSRNOG00000012622	MMP15	72	-0.45	<0.001	<0.001
ENSRNOG00000011451	LRP3	10	-0.45	<0.001	<0.01
ENSRNOG00000018082	SLC26A2	17	-0.46	<0.001	<0.001
ENSRNOG00000005522	SH3YL1	7	-0.46	<0.001	<0.01
ENSRNOG00000017073	CA9	8	-0.49	<0.01	<0.05
ENSRNOG00000059538	CLEC2G	134	-0.5	<0.001	<0.001
ENSRNOG00000019356	LRFN4	4	-0.51	<0.001	<0.01
ENSRNOG00000022697	CLEC14A	19	-0.51	<0.001	<0.01
ENSRNOG00000003835	SLC43A2	8	-0.53	<0.001	<0.001
ENSRNOG00000009872	KCNH2	14	-0.53	<0.001	<0.001
ENSRNOG00000001302	ADORA2A	4	-0.53	<0.01	<0.05
ENSRNOG00000002122	LRRC8C	21	-0.54	<0.001	<0.001
ENSRNOG00000018859	PIK3IP1	39	-0.54	<0.001	<0.001
ENSRNOG00000020904	CDC42EP2	8	-0.55	<0.01	<0.05
ENSRNOG00000001325	IL3RA	3	-0.56	<0.01	<0.01
ENSRNOG00000010634	MEGF11	4	-0.56	<0.01	<0.05
ENSRNOG00000039388	PRRT4	5	-0.57	<0.001	<0.001
ENSRNOG00000021805	RFT1	23	-0.58	<0.001	<0.001
ENSRNOG00000016150	IFRD2	11	-0.6	<0.001	<0.001
ENSRNOG00000019921	RHBDL1	18	-0.6	<0.001	<0.001
ENSRNOG00000015615	TNFRSF11A	5	-0.61	<0.001	<0.001
ENSRNOG00000019752	SLC29A1	14	-0.61	<0.001	<0.001
ENSRNOG00000016827	SLC38A3	376	-0.61	<0.001	<0.001
ENSRNOG00000009030	RAB19	5	-0.61	<0.001	<0.01
ENSRNOG00000017484	GJA5	2	-0.64	<0.01	<0.05
ENSRNOG00000018824	SLC7A5	47	-0.65	<0.001	<0.001
ENSRNOG00000027954	CDH15	2	-0.66	<0.01	<0.05
ENSRNOG00000005652	CNTN4	1	-0.66	<0.01	<0.05
ENSRNOG00000015768	NAT8F5	43	-0.68	<0.001	<0.001
ENSRNOG00000001726	TMEM44	2	-0.69	<0.001	<0.001
ENSRNOG00000024346	PLET1	7	-0.69	<0.001	<0.001
ENSRNOG00000005248	SLC1A4	3	-0.7	<0.001	<0.001
ENSRNOG00000016538	ITGA8	11	-0.71	<0.001	<0.001
ENSRNOG00000047363	KCNK13	2	-0.71	<0.01	<0.05
ENSRNOG00000034190	IGHM	7	-0.71	<0.01	<0.05
ENSRNOG00000021916	SLC16A12	129	-0.72	<0.001	<0.001
ENSRNOG00000006422	KCNK16	2	-0.74	<0.01	<0.05
ENSRNOG00000016085	MPZL2	24	-0.76	<0.01	<0.01
ENSRNOG00000028781	ABCC6	1	-0.79	<0.001	<0.01
ENSRNOG00000018122	TSPAN17	2	-0.79	<0.01	<0.05
ENSRNOG00000021474	SIGLEC5	1	-0.81	<0.01	<0.05
ENSRNOG00000020985	ATP4A	3	-0.82	<0.001	<0.01
ENSRNOG00000027468	SLC6A15	2	-0.83	<0.001	<0.001
ENSRNOG00000013663	TMEM86A	21	-0.83	<0.001	<0.001
ENSRNOG00000010938	SLC7A10	69	-0.83	<0.001	<0.001
ENSRNOG00000019914	TLCD3B	1	-0.83	<0.01	<0.05
ENSRNOG00000030238	FNDC5	3	-0.87	<0.001	<0.01
ENSRNOG00000023536	ADGRD1	<1	-0.88	<0.001	<0.01
ENSRNOG00000033653	MPP3	3	-0.88	<0.01	<0.01
ENSRNOG00000010497	RGD1305807	<1	-0.88	<0.01	<0.05
ENSRNOG00000001419	CLDN15	<1	-0.88	<0.01	<0.05
ENSRNOG00000008129	PLA2R1	<1	-0.91	<0.01	<0.05
ENSRNOG00000009705	LCK	2	-0.94	<0.001	<0.001
ENSRNOG00000036711	SPN	2	-0.97	<0.001	<0.001
ENSRNOG00000010535	CDH18	1	-0.98	<0.001	<0.001
ENSRNOG00000053430	SLCO4A1	<1	-1.03	<0.01	<0.05
ENSRNOG00000042950	SLC5A9	1	-1.04	<0.001	<0.001
ENSRNOG00000026919	RGD1565367	<1	-1.06	<0.01	<0.05
ENSRNOG00000014008	MFSD2A	8	-1.18	<0.001	<0.001
ENSRNOG00000029543	CISH	18	-1.24	<0.01	<0.05
ENSRNOG00000050223	RIN1	34	-1.29	<0.01	<0.05
ENSRNOG00000020525	COL5A3	2	-1.35	<0.001	<0.001
ENSRNOG00000013887	ADRA2B	<1	-1.39	<0.01	<0.05
ENSRNOG00000047085	LRRTM2	<1	-1.43	<0.001	<0.001
ENSRNOG00000058938	CAMKV	2	-1.43	<0.001	<0.001
ENSRNOG00000018385	CHRM1	1	-1.44	<0.01	<0.05
ENSRNOG00000007830	APOLD1	5	-1.66	<0.01	<0.05
ENSRNOG00000027811	LILRB4	<1	-1.81	<0.001	<0.01
ENSRNOG00000003715	SRPX2	<1	-2.12	<0.001	<0.01
ENSRNOG00000009299	ADRA2C	5	-2.45	<0.001	<0.001
ENSRNOG00000017054	KCNE3	1	-2.68	<0.001	<0.01

[truncated: 3 more sheets: S11 Mitochondrial allocated, S12 Joint pathway analysis, S13 Metabolic genes]
